# Supplementary material for: Caenorhabditis nematodes influence microbiome and metabolome characteristics of their natural apple substrates over time
Source: mSystems. 2025 Jan 10;10(2):e01533-24. doi: 10.1128/msystems.01533-24 (PMC11834410; doi:10.1128/msystems.01533-24)
Supplement: Supplemental Tables — Tables S1 to S42. [file msystems.01533-24-s0002.xlsx]

## Sheet: overview
Overview of all supplementary tables
S1	Overview of study questions, data analysis strategy, and complementary figures and tables.
S2	List of all sequenced worm and apple samples, including collection date and worm species identity.
S3	Identities of shared and unique worm/apple ASVs corresponding to Fig. 2A.
S4	Test of differences in alpha-diversity between sample environments (i.e. Worm vs. Apple) using a linear mixed model corresponding to Fig. 2B. Transformations of diversity indices were performed when necessary to ensure normality of residuals. Samples with missing pH information were removed from the analysis. The random effect in the model accounts for dependencies between apples, sampled at the …
S5	Test of differences in alpha-diversity between sampling time points of the respective sample environments in 2019 and 2020 using a linear mixed-effects model corresponding to Fig. S2. Transformations of diversity indices were performed when necessary to ensure normality of residuals. The random effect in the model accounts for dependencies between apples, sampled at the same time and worms being …
S6	PERMANOVA results (Aitchison distance, adonis2 function, 999 permutations, strata = sampling time point and apple ID) for Fig. 2C.
S7	PERMANOVA results (Unweigthed UniFrac, adonis2 function, 999 permutations, strata = apple ID and sampling time point) corresponding to Fig. S3.
S8	PERMANOVA results (Aitchison, adonis2 function, 999 permutations, strata = apple per sampling time point) corresponding to Fig. S4.
S9	Indicator ASVs and their taxonomic identity for worm and apple microbiomes sampled in 2019 and 2020. The value in A describes the specificity (i.e. how exclusively an ASV is associated with apples or worms), while the value in B describes the fidelity ( i.e. how frequently does the ASV occur within apples or worms). The values in "stat" gives the indicator values which is the square root of the p…
S10	Core ASVs and their taxonomic identity for apple and worm samples and the different sampling years. The last column identifies ASVs whose 16S RRNA gene sequence matches the 16S rRNA gene sequence of described CeMbio strains.
S11	Nodes of networks shown in Fig. 2D. Node idnetity and other characteristics of nodes. Since we allowed for exploring links between higher level taxa, not all nodes are ASVs. Notably, degree gives the number of connecting edges per node. High node degree is thereby an indicator for keystone ASVs. Neighorhood connectivity describes how well connected neighboring nodes are. If a node has high neighb…
S12	Network characteristics for the networks shown in Fig. 2D.
S13	Statistics for phylogenetic diversity comparison between apple and worm microbiomes corresponding to Fig. S6. A linear mixed-effects model was used to account for differences in phylogenetic richness using the formula PD ~ Environment + pH + (1| Apple per sampling time point). The random effect in the model accounts for dependencies between apples, sampled at the same time and worms being sampled…
S14	Results of null distribution generation for worm and apple samples in 2019 and 2020. We computed null distributions for apples and worms by 10000 times randomly drawing apple and worm samples that had a Chao1 value within the range that was observed for apple or worm samples, respectively. That is that we used the observed range of worm Chao1 values as a cut off for randomly picking worm and appl…
S15	Test of differences in EC and MetaCyc pathway diversity between sample environments (i.e. Worm vs. Apple) using a linear mixed-effects model with the formula EC/MetaCyc ~ Environment + pH + (1 + Environment|apple_per_sampling_timepoint and permutation tests. The random effect in the model accounts for dependencies between apples, sampled at the same time and worms being sampled from the same appl…
S16	Statistics for MetaCyc pathway diversity of sub-systems corresponding to Fig. S7. A linear mixed-effects model was used to account for differences in log2(MetaCyc pathway sub-system diversity) ~ Environment + pH + (1| apple_per_sampling). Samples with missing pH information were removed. P-values were BH adjusted.
S17	Results of 100 paired Wilcoxon rank sum tests to compare distances between worm microbiomes of worms that were isolated from the same apple and worm microbiomes of worms that were isolated from different apples (Fig. 3B).
S18	Statistics for Fig. S8. For worm-worm comparisons we compared Aitchison distances between worms isolated during the same sapling time point (but not from the same apple). For apple-apple comparisons we compared the Aitchison distances between apple microbiomes isolated during the same sampling time point. For worm-apple comparisons we compared the Aitchison distances between worm microbiomes and …
S19	Statistics for beta-diversity between samples from different studies corresponding to Fig. 4. A PERMANOVA was used to account for differences in aitchison distance. The term "strata" accounts for dependencies between samples, i.e. when samples came from the same study.
S20	Tukey HSD Posthoc test to test for differnces between pairs of study sets corresponding to Fig. 4.
S21	Indicator ASVs and their txonomic classification for the different studies. The value in A describes the specificity (i.e. how exclusively an ASV is associated with apples or worms), while the value in B describes the fidelity ( i.e. how frequently does the ASV occur within apples or worms). The values in "stat" gives the indicator values which is the square root of the product of values A and B.…
S22	Indicator ASVs and their txonomic classification for the different substrate types. The value in A describes the specificity (i.e. how exclusively an ASV is associated with apples or worms), while the value in B describes the fidelity ( i.e. how frequently does the ASV occur within apples or worms). The values in "stat" gives the indicator values which is the square root of the product of values …
S23	Statistics corresponding to Fig. S9. The column p.count gives the p-value.
S24	Statistics corresponding to Fig. 5A. The numbers give the relative importance of each prosess per sample group.
S25	iCAMP results for samples from 2019.
S26	iCAMP results for samples from 2020.
S27	Statsitics corresponding to Fig. 6A. A linear mixed-effects model was used to account for differences in pH based on host presence on apples. Sampling time point was used as random variable to account for dependencies of these apples. pH values were log2 transformed to ensure normality of residuals.
S28	Statistics corresponding to Fig. 6B and Fig. S10 C using a linear mixed-effects model. Dependencies of apples sampled in the same year were accounted by using year as random variable.
S29	Statstics corresponding to Fig. S10 A. A linear mixed-effects model was used to asses differences in apple pH over time of apples on compost. Host presence on apples was used as random variable to account for dependencies between those samples.
S30	Statistics corresponding to Fig. 7A. A linear mixed-effects model was used to determin statstically significant differences in alpha diversity between apples with and without hosts. To account for dependencies between apples that were sampled at the same time we used sampling time point as random variable. Transformations of diversity indices were performed when necessary to ensure normality of r…
S31	PERMANOVA results (Aitchison, adonis2 function, 999 permutations, strata = sampling time point) corresponding to Fig. 7B.
S32	Results of linear mixed-effects models for individual apple ASVs (for samples from 2019) with the formula asv~host presence+pH +(1|Sampling time point). The random variable was chosen to account for dependiencies between apples sampled at the same time. We onyl considered ASVs that appeared at least 3 times in 10% of the samples and used centered log ratio ASV data.
S33	Results of linear mixed-effects models for individual apple ASVs (for samples from 2020) with the formula asv~host presence+pH +(1|Sampling time point). The random variable was chosen to account for dependiencies between apples sampled at the same time. We onyl considered ASVs that appeared at least 3 times in 10% of the samples and used centered log ratio ASV data.
S34	Results of linear mixed-effects models for individual apple ASVs (for samples from 2019 and 2020 combined) with the formula asv~host presence+pH +(1|Sampling time point). The random variable was chosen to account for dependiencies between apples sampled at the same time. We onyl considered ASVs that appeared at least 3 times in 10% of the samples and used centered log ratio ASV data.
S35	PERMANOVA results (Aitchison, adonis2 function, 999 permutations, strata = sampling time point) corresponding to Fig. S11A.
S36	Network characteristics of networks corresponding to Fig. 7D.
S37	Results of picrust2 data analysis for differences in MetaCyc pathway abundance between host- harboring and host-free apples.
S38	Metabolomics profiles of apples with and withot worms as shown in Fig. 8A. The top five principal components (Comp.1, …) are shown for both sampling years.
S39	Average metabolite abundances of apple samples with and without worms in 2019 and 2020 and statistical results of an anaylsis of differences in abundance. BH-adjusted p-values after a linear mixed-effects model using the sampling time point of the apples as random factor and pH as additional explanatory variable are shown. P-values correspond to the mein explainatory variable "host presence".
S40	Network characteristics corresponding to Fig. 9. A linear mixed model was used to (i) infer the effect of the sample community members (each ASV) and the pH (using the sampling day as random effect) on each metabolite of a sample using the formula Metabolite ~ ASV + pH + (1|Sampling time point) and ASV ~ Metabolite + pH + (1|Sampling time point). Only ASVs that appeared at least 3 times in at lea…
S41	Results of glmnet predictions using the formula metabolite ~asv matrix. The root mean squared error (RMSE) and the relative RSME (span of metabolite level divided by the RMSE) is shown for all metabolites. We used log normalized and scaled metabolomicsdata and using the best alpha as calculated with the cvfit$lambda.min command. Only ASVs that appeared at least 3 times in at least 10% of the samp…
S42	Results of glmnet predictions using the formula asv ~metabolite matrix. The root mean squared error (RMSE) and the relative RSME (span of ASV level divided by the RMSE) is shown for all ASVs. We used log normalized and scaled metabolomicsdata and using the best alpha as calculated with the cvfit$lambda.min command. Only ASVs that appeared at least 3 times in at least 10% of the samples were consi…

## Sheet: S1
Tab. S1: Overview of study questions, data analysis strategy, and complementary figures and tables.
Results section	Figure	Main question	Data used	(Statistical) method	What was compared/measured?	Complementary figures and/or tables
(i) Worm and apple microbiomes share abundant ASVs, yet are clearly distinct	Fig. 2	How do apple and worm microbiomes compare?
	A	Do they share ASVs?	worm and apple ASV data	Venn diagram with ampvis2	worm vs. apple	Tab. S3
	B	Do they differ in alpha-diversity?	worm and apple ASV data	Chao1, Shannon, and Simpson diversity differences tested with linear mixed model	worm vs. apple	Fig. S1-S2, Tab. S4-S5
	C	Do they differ in beta-diversity?	worm and apple ASV data	Aitchison distance differences tested with adonis2 (PERMANOVA)	worm vs. apple, sampling time point	Fig. S1, S3, Tab. S6-S7
	D	Do their members interact differently?	worm and apple ASV data	network generation with CoNet	worm vs. apple	Tab. S11-S12
	E	Do they differ in functional potential?	worm and apple ASV data	picrust2 inferences of functional potential, differences tested with a linear mixed model	worm vs. apple	Tab. S15-S16, Fig. S7
(ii) worm microbiomes show inter-individual differences	Fig. 3	What drives worm microbiome assembly locally?
	A	How similar are the microbiomes of worms and their source apples?	worm and apple ASV data (S7 and S8 2019)	Aitchison distance	worm vs. apple
	B	How similar are microbiomes of worms from the same vs. different apples?	Aitchison distances between worms	Wilcoxon rank sum test with continuity correction	worm vs. worm	Tab. S17, Fig. S8, Tab. S18
(iii) worm microbiomes are substrate-specific	Fig. 4	What drives worm microbiome assembly globally?
	A	Do microbiomes differ across studies?	worm and substrate ASV data (several studies)	Aitchison distance differnces tested with adonis2 (PERMANOVA)	worm vs. substrate, studies	Tab. S19-S21
	B	Do microbiomes vary based on substrate type?	worm and substrate ASV data (several studies)	Aitchison distance differnces tested with adonis2 (PERMANOVA)	substrate types	Tab. S19, S22
(iv) worm microbiomes influence apple microbiomes and, to a lesser extent, vice versa	Fig. 5	What drives worm and apple microbiome composition?
	A	What processes shape their assembly?	worm and apple ASV data	iCAMP	worm vs. apple	Fig. S9, Tab. S23-S26
	B	What is the source of microbiome composition characteristics?	worm and apple ASV data	FEAST, Wilcoxon signed-rank test	worm vs. apple
	C	What is the source of microbiome composition characteristics?	worm and apple ASV data	glmnet, Wilcoxon signed-rank test	worm vs. apple
(v) the presence of worms on apples is influenced by specific abiotic factors like pH and possibly temperature	Fig. 6	What abiotic factors influence worm presence on apples?
	A	Does apple pH affect worm presence?	pH data of apples	linear mixed model	worm-free vs. worm-harboring apples	Fig. S10, Tab. S27, S29
	B	Which abiotic factors affect worm presence on apples?	weather data	linear mixed model	abtioc factors and number of worm-harboring apples per sampling time point	Fig. S10, Tab. S28, S30
(vi) the presence of worms is associated with apple microbiome characteristics	Fig. 7	Which microbiome (inferred) traits characterize apples with and without worms?
	A	Do they differ in alpha-diversity?	apple ASV data	Chao1, Shannon, and Simpson diversity differences tested with linear mixed model	worm-free vs. worm-harboring apples	Tab. S30
	B	Do they differ in beta-diversity?	apple ASV data	Aitchison distance differences tested with adonis2 (PERMANOVA)	worm-free vs. worm-harboring apples	Tab. S31, Fig. S11, Tab. S36
	C	Do they harbour significant differentially abundant ASVs ?	apple ASV data	DeSeq2	worm-free vs. worm-harboring apples
	D	Do their microbes interact differently?	apple ASV data	network generation with CoNet	worm-free vs. worm-harboring apples	Tab. S37
	E	Do they differ in inferred metabolic pathways?	apple ASV data	picrust2 inferences of metabolic pathways, differences tested with Aldex2	worm-free vs. worm-harboring apples	Tab. S38
(vii) the presence of worms on apples is related to specific metabolites like certain sugars, nucleic acids, sulfurous compounds, and fatty acids	Fig. 8	Which metabolome traits describe apples with and without worms?
	A	Is there a broad metabolic difference?	apple metabolomics data	PCA	worm-free vs. worm-harboring apples	Tab. S39
	B	Are there specific metabolic differences?	apple metabolomics data	average metabolite abundance in worm-free vs. worm-harboring apples, differences tested with linear mixed model	worm-free vs. worm-harboring apples	Tab. S40
(viii) The abundance of specific bacteria is linked to certain metabolites on apples	Fig. 9	How does the apple microbiome link to its metabolome?
		Do certain apple metabolites and ASVs correlate in abundance?	apple microbiome and metabolome data	linear mixed models of the abundance of all ASVs and all metabolites	ASV and metabolite abundance on apples	Tab. S41

## Sheet: S2
Table. S2: List of all sequenced worm and apple samples, including collection date and worm species identity.
Seq_ID	sample_alias	Host_genus	Host_species	collection_date	Apple_nr	Sampling	year
22Jan16-DL112	S01-B1	Caenorhabditis	Caenorhabditis remanei	2019-09-05	A02	sampling01	2019
22Jan16-DL114	S01-C1	Caenorhabditis	Caenorhabditis elegans	2019-09-05	A02	sampling01	2019
22Jan16-DL117	S01-D1	Caenorhabditis	Caenorhabditis elegans	2019-09-05	A02	sampling01	2019
22Jan16-DL111	S01-A02	Caenorhabditis	Caenorhabditis remanei	2019-09-05	A03	sampling01	2019
22Jan16-DL113	S01-B2	Caenorhabditis	Caenorhabditis remanei	2019-09-05	A03	sampling01	2019
22Jan16-DL115	S01-C2	Caenorhabditis	Caenorhabditis remanei	2019-09-05	A03	sampling01	2019
22Jan16-DL118	S01-E5	Caenorhabditis	Caenorhabditis briggsae	2019-09-05	A03	sampling01	2019
22Jan16-DL120	S01-G1	Caenorhabditis	Caenorhabditis remanei	2019-09-05	A03	sampling01	2019
22Jan16-DL121	S01-H4	Caenorhabditis	Caenorhabditis elegans	2019-09-05	A03	sampling01	2019
22Jan16-DL277	S01-D2	Caenorhabditis	Caenorhabditis remanei	2019-09-05	A03	sampling01	2019
22Jan16-DL278	S01-E2	Caenorhabditis	Caenorhabditis remanei	2019-09-05	A03	sampling01	2019
22Jan16-DL279	S01-F2	Caenorhabditis	Caenorhabditis remanei	2019-09-05	A03	sampling01	2019
22Jan16-DL280	S01-G2	Caenorhabditis	Caenorhabditis remanei	2019-09-05	A03	sampling01	2019
22Jan16-DL281	S01-B3	Caenorhabditis	Caenorhabditis remanei	2019-09-05	A03	sampling01	2019
22Jan16-DL282	S01-E3	Caenorhabditis	Caenorhabditis remanei	2019-09-05	A03	sampling01	2019
22Jan16-DL283	S01-B4	Caenorhabditis	Caenorhabditis remanei	2019-09-05	A03	sampling01	2019
22Jan16-DL284	S01-A04	Caenorhabditis	Caenorhabditis remanei	2019-09-05	A03	sampling01	2019
22Jan16-DL287	S01-C4	Caenorhabditis	Caenorhabditis remanei	2019-09-05	A03	sampling01	2019
22Jan16-DL289	S01-D4	Caenorhabditis	Caenorhabditis remanei	2019-09-05	A03	sampling01	2019
22Jan16-DL290	S01-E4	Caenorhabditis	Caenorhabditis remanei	2019-09-05	A03	sampling01	2019
22Jan16-DL292	S01-F4	Caenorhabditis	Caenorhabditis remanei	2019-09-05	A03	sampling01	2019
22Jan16-DL293	S01-G4	Caenorhabditis	Caenorhabditis remanei	2019-09-05	A03	sampling01	2019
22Jan16-DL294	S01-F5	Caenorhabditis	Caenorhabditis remanei	2019-09-05	A03	sampling01	2019
22Jan16-DL116	S01-C6	Caenorhabditis	Caenorhabditis remanei	2019-09-05	A04	sampling01	2019
22Jan16-DL119	S01-E6	Caenorhabditis	Caenorhabditis briggsae	2019-09-05	A04	sampling01	2019
22Jan16-DL122	S02-C6	Caenorhabditis	Caenorhabditis remanei	2019-09-12	A03	sampling02	2019
22Jan16-DL123	S02-E6	Caenorhabditis	Caenorhabditis briggsae	2019-09-12	A04	sampling02	2019
22Jan16-DL124	S02-F7	Caenorhabditis	Caenorhabditis briggsae	2019-09-12	A04	sampling02	2019
22Jan16-DL125	S02-G8	Caenorhabditis	Caenorhabditis elegans	2019-09-12	A04	sampling02	2019
22Jan16-DL126	S02-H7	Caenorhabditis	Caenorhabditis remanei	2019-09-12	A04	sampling02	2019
22Jan16-DL141	S03-F5	Caenorhabditis	Caenorhabditis elegans	2019-09-19	A03	sampling03	2019
22Jan16-DL131	S03-B7	Caenorhabditis	Caenorhabditis elegans	2019-09-19	A04	sampling03	2019
22Jan16-DL133	S03-C7	Caenorhabditis	Caenorhabditis elegans	2019-09-19	A04	sampling03	2019
22Jan16-DL143	S03-F7	Caenorhabditis	Caenorhabditis elegans	2019-09-19	A04	sampling03	2019
22Jan16-DL144	S03-G7	Caenorhabditis	Caenorhabditis elegans	2019-09-19	A05	sampling03	2019
22Jan16-DL132	S03-C10	Caenorhabditis	Caenorhabditis remanei	2019-09-19	A09	sampling03	2019
22Jan16-DL296	S03-D10	Caenorhabditis	Caenorhabditis remanei	2019-09-19	A09	sampling03	2019
22Jan16-DL130	S03-B12	Caenorhabditis	Caenorhabditis remanei	2019-09-19	A10	sampling03	2019
22Jan16-DL304	S03-C12	Caenorhabditis	Caenorhabditis remanei	2019-09-19	A10	sampling03	2019
22Jan16-DL151	S04-C7	Caenorhabditis	Caenorhabditis elegans	2019-09-26	A04	sampling04	2019
22Jan16-DL155	S04-F6	Caenorhabditis	Caenorhabditis remanei	2019-09-26	A04	sampling04	2019
22Jan16-DL162	S05-B11	Caenorhabditis	Caenorhabditis elegans	2019-10-02	A02	sampling05	2019
22Jan16-DL159	S05-A03	Caenorhabditis	Caenorhabditis remanei	2019-10-02	A05	sampling05	2019
22Jan16-DL160	S05-A07	Caenorhabditis	Caenorhabditis remanei	2019-10-02	A05	sampling05	2019
22Jan16-DL163	S05-B3	Caenorhabditis	Caenorhabditis remanei	2019-10-02	A05	sampling05	2019
22Jan16-DL164	S05-B4	Caenorhabditis	Caenorhabditis elegans	2019-10-02	A05	sampling05	2019
22Jan16-DL168	S05-C5	Caenorhabditis	Caenorhabditis elegans	2019-10-02	A05	sampling05	2019
22Jan16-DL171	S05-D4	Caenorhabditis	Caenorhabditis elegans	2019-10-02	A05	sampling05	2019
22Jan16-DL181	S05-G6	Caenorhabditis	Caenorhabditis elegans	2019-10-02	A05	sampling05	2019
22Jan16-DL308	S05-F6	Caenorhabditis	Caenorhabditis remanei	2019-10-02	A05	sampling05	2019
22Jan16-DL175	S05-E8	Caenorhabditis	Caenorhabditis elegans	2019-10-02	A07	sampling05	2019
22Jan16-DL184	S05-G9	Caenorhabditis	Caenorhabditis elegans	2019-10-02	A07	sampling05	2019
22Jan16-DL199	S06-D7	Caenorhabditis	Caenorhabditis elegans	2019-10-10	A04	sampling06	2019
22Jan16-DL201	S06-F9	Caenorhabditis	Caenorhabditis elegans	2019-10-10	A05	sampling06	2019
22Jan16-DL196	S06-C8	Caenorhabditis	Caenorhabditis elegans	2019-10-10	A08	sampling06	2019
22Jan16-DL187	S06-A011	Caenorhabditis	Caenorhabditis elegans	2019-10-10	A09	sampling06	2019
22Jan16-DL190	S06-B11	Caenorhabditis	Caenorhabditis elegans	2019-10-10	A09	sampling06	2019
22Jan16-DL204	S06-H10	Caenorhabditis	Caenorhabditis elegans	2019-10-10	A09	sampling06	2019
22Jan16-DL221	S07-F1	Caenorhabditis	Caenorhabditis remanei	2019-10-17	A02	sampling07	2019
22Jan16-DL209	S07-A04	Caenorhabditis	Caenorhabditis remanei	2019-10-17	A03	sampling07	2019
22Jan16-DL218	S07-D3	Caenorhabditis	Caenorhabditis elegans	2019-10-17	A03	sampling07	2019
22Jan16-DL222	S07-F2	Caenorhabditis	Caenorhabditis elegans	2019-10-17	A03	sampling07	2019
22Jan16-DL223	S07-G1	Caenorhabditis	Caenorhabditis remanei	2019-10-17	A03	sampling07	2019
22Jan16-DL317	S07-H1	Caenorhabditis	Caenorhabditis remanei	2019-10-17	A03	sampling07	2019
22Jan16-DL318	S07-A02	Caenorhabditis	Caenorhabditis remanei	2019-10-17	A03	sampling07	2019
22Jan16-DL323	S07-D2	Caenorhabditis	Caenorhabditis remanei	2019-10-17	A03	sampling07	2019
22Jan16-DL328	S07-A03	Caenorhabditis	Caenorhabditis remanei	2019-10-17	A03	sampling07	2019
22Jan16-DL210	S07-A07	Caenorhabditis	Caenorhabditis remanei	2019-10-17	A04	sampling07	2019
22Jan16-DL334	S07-G4	Caenorhabditis	Caenorhabditis remanei	2019-10-17	A04	sampling07	2019
22Jan16-DL337	S07-B5	Caenorhabditis	Caenorhabditis remanei	2019-10-17	A04	sampling07	2019
22Jan16-DL338	S07-C5	Caenorhabditis	Caenorhabditis remanei	2019-10-17	A04	sampling07	2019
22Jan16-DL339	S07-D5	Caenorhabditis	Caenorhabditis remanei	2019-10-17	A04	sampling07	2019
22Jan16-DL344	S07-H5	Caenorhabditis	Caenorhabditis remanei	2019-10-17	A04	sampling07	2019
22Jan16-DL346	S07-A06	Caenorhabditis	Caenorhabditis remanei	2019-10-17	A04	sampling07	2019
22Jan16-DL347	S07-B6	Caenorhabditis	Caenorhabditis remanei	2019-10-17	A04	sampling07	2019
22Jan16-DL350	S07-F6	Caenorhabditis	Caenorhabditis remanei	2019-10-17	A04	sampling07	2019
22Jan16-DL351	S07-G6	Caenorhabditis	Caenorhabditis remanei	2019-10-17	A04	sampling07	2019
22Jan16-DL352	S07-H6	Caenorhabditis	Caenorhabditis remanei	2019-10-17	A04	sampling07	2019
22Jan16-DL224	S07-G7	Caenorhabditis	Caenorhabditis remanei	2019-10-17	A05	sampling07	2019
22Jan16-DL211	S07-A08	Caenorhabditis	Caenorhabditis remanei	2019-10-17	A06	sampling07	2019
22Jan16-DL358	S07-D8	Caenorhabditis	Caenorhabditis remanei	2019-10-17	A06	sampling07	2019
22Jan16-DL361	S07-A09	Caenorhabditis	Caenorhabditis remanei	2019-10-17	A06	sampling07	2019
22Jan16-DL366	S07-A10	Caenorhabditis	Caenorhabditis remanei	2019-10-17	A06	sampling07	2019
22Jan16-DL377	S07-H11	Caenorhabditis	Caenorhabditis remanei	2019-10-17	A08	sampling07	2019
22Jan16-DL208	S07-A012	Caenorhabditis	Caenorhabditis remanei	2019-10-17	A09	sampling07	2019
22Jan16-DL237	S08-F1	Caenorhabditis	Caenorhabditis remanei	2019-10-24	A01	sampling08	2019
22Jan16-DL227	S08-B5	Caenorhabditis	Caenorhabditis remanei	2019-10-24	A02	sampling08	2019
22Jan16-DL239	S08-G5	Caenorhabditis	Caenorhabditis remanei	2019-10-24	A02	sampling08	2019
22Jan17-DL093	S08-D2	Caenorhabditis	Caenorhabditis remanei	2019-10-24	A02	sampling08	2019
22Jan17-DL105	S08-C4	Caenorhabditis	Caenorhabditis remanei	2019-10-24	A02	sampling08	2019
22Jan17-DL106	S08-F4	Caenorhabditis	Caenorhabditis remanei	2019-10-24	A02	sampling08	2019
22Jan17-DL107	S08-G4	Caenorhabditis	Caenorhabditis remanei	2019-10-24	A02	sampling08	2019
22Jan17-DL097	S08-C3	Caenorhabditis	Caenorhabditis remanei	2019-10-24	A02	sampling08	2019
22Jan17-DL099	S08-F3	Caenorhabditis	Caenorhabditis remanei	2019-10-24	A02	sampling08	2019
22Jan17-DL100	S08-G3	Caenorhabditis	Caenorhabditis remanei	2019-10-24	A02	sampling08	2019
22Jan17-DL102	S08-H3	Caenorhabditis	Caenorhabditis remanei	2019-10-24	A02	sampling08	2019
22Jan17-DL103	S08-A04	Caenorhabditis	Caenorhabditis remanei	2019-10-24	A02	sampling08	2019
22Jan16-DL229	S08-B7	Caenorhabditis	Caenorhabditis remanei	2019-10-24	A05	sampling08	2019
22Jan16-DL231	S08-C7	Caenorhabditis	Caenorhabditis elegans	2019-10-24	A05	sampling08	2019
22Jan17-DL111	S08-G6	Caenorhabditis	Caenorhabditis remanei	2019-10-24	A05	sampling08	2019
22Jan17-DL112	S08-H6	Caenorhabditis	Caenorhabditis remanei	2019-10-24	A05	sampling08	2019
22Jan16-DL233	S08-D7	Caenorhabditis	Caenorhabditis remanei	2019-10-24	A06	sampling08	2019
22Jan16-DL235	S08-E7	Caenorhabditis	Caenorhabditis remanei	2019-10-24	A06	sampling08	2019
22Jan16-DL232	S08-C8	Caenorhabditis	Caenorhabditis remanei	2019-10-24	A08	sampling08	2019
22Jan16-DL234	S08-D8	Caenorhabditis	Caenorhabditis remanei	2019-10-24	A09	sampling08	2019
22Jan16-DL230	S08-C12	Caenorhabditis	Caenorhabditis remanei	2019-10-24	A10	sampling08	2019
22Jan16-DL236	S08-E8	Caenorhabditis	Caenorhabditis remanei	2019-10-24	A10	sampling08	2019
22Jan17-DL113	S08-F8	Caenorhabditis	Caenorhabditis remanei	2019-10-24	A10	sampling08	2019
22Jan17-DL114	S08-G8	Caenorhabditis	Caenorhabditis remanei	2019-10-24	A10	sampling08	2019
22Jan17-DL115	S08-H8	Caenorhabditis	Caenorhabditis remanei	2019-10-24	A10	sampling08	2019
22Jan17-DL117	S08-A09	Caenorhabditis	Caenorhabditis remanei	2019-10-24	A10	sampling08	2019
22Jan17-DL118	S08-B9	Caenorhabditis	Caenorhabditis remanei	2019-10-24	A10	sampling08	2019
22Jan17-DL119	S08-C9	Caenorhabditis	Caenorhabditis remanei	2019-10-24	A10	sampling08	2019
22Jan17-DL121	S08-D9	Caenorhabditis	Caenorhabditis remanei	2019-10-24	A10	sampling08	2019
22Jan17-DL123	S08-E9	Caenorhabditis	Caenorhabditis remanei	2019-10-24	A10	sampling08	2019
22Jan17-DL124	S08-F9	Caenorhabditis	Caenorhabditis remanei	2019-10-24	A10	sampling08	2019
22Jan17-DL125	S08-G9	Caenorhabditis	Caenorhabditis remanei	2019-10-24	A10	sampling08	2019
22Jan17-DL126	S08-H9	Caenorhabditis	Caenorhabditis remanei	2019-10-24	A10	sampling08	2019
22Jan17-DL127	S08-A10	Caenorhabditis	Caenorhabditis remanei	2019-10-24	A10	sampling08	2019
22Jan17-DL129	S08-B10	Caenorhabditis	Caenorhabditis remanei	2019-10-24	A10	sampling08	2019
22Jan17-DL130	S08-D10	Caenorhabditis	Caenorhabditis remanei	2019-10-24	A10	sampling08	2019
22Jan17-DL131	S08-E10	Caenorhabditis	Caenorhabditis remanei	2019-10-24	A10	sampling08	2019
22Jan17-DL133	S08-F10	Caenorhabditis	Caenorhabditis remanei	2019-10-24	A10	sampling08	2019
22Jan17-DL135	S08-G10	Caenorhabditis	Caenorhabditis remanei	2019-10-24	A10	sampling08	2019
22Jan17-DL136	S08-H10	Caenorhabditis	Caenorhabditis remanei	2019-10-24	A10	sampling08	2019
22Jan17-DL137	S08-A011	Caenorhabditis	Caenorhabditis remanei	2019-10-24	A10	sampling08	2019
22Jan17-DL138	S08-B11	Caenorhabditis	Caenorhabditis remanei	2019-10-24	A10	sampling08	2019
22Jan17-DL139	S08-C11	Caenorhabditis	Caenorhabditis remanei	2019-10-24	A10	sampling08	2019
22Jan17-DL141	S08-D11	Caenorhabditis	Caenorhabditis remanei	2019-10-24	A10	sampling08	2019
22Jan17-DL142	S08-E11	Caenorhabditis	Caenorhabditis remanei	2019-10-24	A10	sampling08	2019
22Jan17-DL143	S08-F11	Caenorhabditis	Caenorhabditis remanei	2019-10-24	A10	sampling08	2019
22Jan17-DL147	S08-H11	Caenorhabditis	Caenorhabditis remanei	2019-10-24	A10	sampling08	2019
22Jan17-DL148	S08-A012	Caenorhabditis	Caenorhabditis remanei	2019-10-24	A10	sampling08	2019
22Jan16-DL248	S09-C1	Caenorhabditis	Caenorhabditis remanei	2019-10-30	A01	sampling09	2019
22Jan17-DL150	S09-A01	Caenorhabditis	Caenorhabditis remanei	2019-10-30	A01	sampling09	2019
22Jan17-DL151	S09-B1	Caenorhabditis	Caenorhabditis remanei	2019-10-30	A01	sampling09	2019
22Jan17-DL154	S09-G2	Caenorhabditis	Caenorhabditis remanei	2019-10-30	A01	sampling09	2019
22Jan17-DL155	S09-H2	Caenorhabditis	Caenorhabditis remanei	2019-10-30	A01	sampling09	2019
22Jan17-DL159	S09-B3	Caenorhabditis	Caenorhabditis remanei	2019-10-30	A01	sampling09	2019
22Jan16-DL249	S09-E1	Caenorhabditis	Caenorhabditis remanei	2019-10-30	A02	sampling09	2019
22Jan16-DL256	S09-G4	Caenorhabditis	Caenorhabditis remanei	2019-10-30	A05	sampling09	2019
22Jan16-DL254	S09-G1	Caenorhabditis	Caenorhabditis remanei	2019-10-30	A06	sampling09	2019
22Jan17-DL164	S09-C5	Caenorhabditis	Caenorhabditis remanei	2019-10-30	A06	sampling09	2019
22Jan17-DL165	S09-D5	Caenorhabditis	Caenorhabditis remanei	2019-10-30	A06	sampling09	2019
22Jan17-DL166	S09-H5	Caenorhabditis	Caenorhabditis remanei	2019-10-30	A06	sampling09	2019
22Jan17-DL167	S09-B6	Caenorhabditis	Caenorhabditis remanei	2019-10-30	A06	sampling09	2019
22Jan17-DL169	S09-D6	Caenorhabditis	Caenorhabditis remanei	2019-10-30	A06	sampling09	2019
22Jan17-DL171	S09-F6	Caenorhabditis	Caenorhabditis remanei	2019-10-30	A06	sampling09	2019
22Jan17-DL172	S09-A07	Caenorhabditis	Caenorhabditis remanei	2019-10-30	A06	sampling09	2019
22Jan17-DL173	S09-B7	Caenorhabditis	Caenorhabditis remanei	2019-10-30	A06	sampling09	2019
22Jan17-DL177	S09-H8	Caenorhabditis	Caenorhabditis remanei	2019-10-30	A07	sampling09	2019
22Jan17-DL178	S09-C10	Caenorhabditis	Caenorhabditis remanei	2019-10-30	A08	sampling09	2019
22Jan17-DL179	S09-A011	Caenorhabditis	Caenorhabditis remanei	2019-10-30	A08	sampling09	2019
22Jan17-DL183	S09-D11	Caenorhabditis	Caenorhabditis remanei	2019-10-30	A08	sampling09	2019
22Jan17-DL184	S09-H11	Caenorhabditis	Caenorhabditis remanei	2019-10-30	A08	sampling09	2019
22Jan17-DL185	S09-A012	Caenorhabditis	Caenorhabditis remanei	2019-10-30	A08	sampling09	2019
22Jan17-DL186	S09-B12	Caenorhabditis	Caenorhabditis remanei	2019-10-30	A08	sampling09	2019
22Jan16-DL273	S11-C5	Caenorhabditis	Caenorhabditis remanei	2019-11-14	A01	sampling11	2019
22Jan16-DL276	S11-H5	Caenorhabditis	Caenorhabditis remanei	2019-11-14	A01	sampling11	2019
22Jan17-DL095	S11-H4	Caenorhabditis	Caenorhabditis remanei	2019-11-14	A01	sampling11	2019
22Jan17-DL192	S11-C3	Caenorhabditis	Caenorhabditis remanei	2019-11-14	A01	sampling11	2019
22Jan17-DL194	S11-G3	Caenorhabditis	Caenorhabditis remanei	2019-11-14	A01	sampling11	2019
22Jan17-DL089	S11-A05	Caenorhabditis	Caenorhabditis remanei	2019-11-14	A01	sampling11	2019
22Jan17-DL090	S11-B5	Caenorhabditis	Caenorhabditis remanei	2019-11-14	A01	sampling11	2019
22Jan17-DL094	S11-A04	Caenorhabditis	Caenorhabditis remanei	2019-11-14	A01	sampling11	2019
22Jan17-DL188	S11-G1	Caenorhabditis	Caenorhabditis remanei	2019-11-14	A01	sampling11	2019
22Jan17-DL189	S11-H1	Caenorhabditis	Caenorhabditis remanei	2019-11-14	A01	sampling11	2019
22Jan17-DL190	S11-D2	Caenorhabditis	Caenorhabditis remanei	2019-11-14	A01	sampling11	2019
22Jan17-DL191	S11-B3	Caenorhabditis	Caenorhabditis remanei	2019-11-14	A01	sampling11	2019
22Jan17-DL193	S11-F3	Caenorhabditis	Caenorhabditis remanei	2019-11-14	A01	sampling11	2019
22Jan17-DL196	S02-C10	Caenorhabditis	Caenorhabditis remanei	2020-09-15	A05	sampling02	2020
22Jan17-DL204	S04-C6	Caenorhabditis	Caenorhabditis elegans	2020-09-29	A05	sampling04	2020
22Jan17-DL206	S04-D5	Caenorhabditis	Caenorhabditis elegans	2020-09-29	A05	sampling04	2020
22Jan17-DL201	S04-A07	Caenorhabditis	Caenorhabditis elegans	2020-09-29	A07	sampling04	2020
22Jan17-DL205	S04-C7	Caenorhabditis	Caenorhabditis elegans	2020-09-29	A07	sampling04	2020
22Jan17-DL208	S04-D7	Caenorhabditis	Caenorhabditis elegans	2020-09-29	A07	sampling04	2020
22Jan17-DL210	S04-E7	Caenorhabditis	Caenorhabditis elegans	2020-09-29	A07	sampling04	2020
22Jan17-DL202	S04-A08	Caenorhabditis	Caenorhabditis elegans	2020-09-29	A09	sampling04	2020
22Jan17-DL215	S05-D1	Caenorhabditis	Caenorhabditis remanei	2020-10-06	A01	sampling05	2020
22Jan17-DL219	S05-G1	Caenorhabditis	Caenorhabditis remanei	2020-10-06	A01	sampling05	2020
22Jan17-DL213	S05-H2	Caenorhabditis	Caenorhabditis remanei	2020-10-06	A03	sampling05	2020
22Jan17-DL214	S05-A03	Caenorhabditis	Caenorhabditis remanei	2020-10-06	A03	sampling05	2020
22Jan17-DL216	S05-D2	Caenorhabditis	Caenorhabditis elegans	2020-10-06	A03	sampling05	2020
22Jan17-DL218	S05-E2	Caenorhabditis	Caenorhabditis remanei	2020-10-06	A03	sampling05	2020
22Jan17-DL226	S06-B10	Caenorhabditis	Caenorhabditis remanei	2020-10-13	A02	sampling06	2020
22Jan17-DL228	S06-C10	Caenorhabditis	Caenorhabditis remanei	2020-10-13	A02	sampling06	2020
22Jan17-DL230	S06-D10	Caenorhabditis	Caenorhabditis remanei	2020-10-13	A02	sampling06	2020
22Jan17-DL232	S06-E10	Caenorhabditis	Caenorhabditis remanei	2020-10-13	A02	sampling06	2020
22Jan17-DL234	S06-F10	Caenorhabditis	Caenorhabditis remanei	2020-10-13	A02	sampling06	2020
22Jan17-DL235	S06-F11	Caenorhabditis	Caenorhabditis remanei	2020-10-13	A02	sampling06	2020
22Jan17-DL236	S06-G10	Caenorhabditis	Caenorhabditis remanei	2020-10-13	A02	sampling06	2020
22Jan17-DL237	S06-G11	Caenorhabditis	Caenorhabditis remanei	2020-10-13	A02	sampling06	2020
22Jan17-DL239	S06-H11	Caenorhabditis	Caenorhabditis remanei	2020-10-13	A02	sampling06	2020
22Jan17-DL221	S06-F1	Caenorhabditis	Caenorhabditis remanei	2020-10-13	A03	sampling06	2020
22Jan17-DL222	S06-H1	Caenorhabditis	Caenorhabditis elegans	2020-10-13	A03	sampling06	2020
22Jan17-DL223	S06-A01	Caenorhabditis	Caenorhabditis remanei	2020-10-13	A03	sampling06	2020
22Jan17-DL224	S06-A02	Caenorhabditis	Caenorhabditis remanei	2020-10-13	A03	sampling06	2020
22Jan17-DL225	S06-B1	Caenorhabditis	Caenorhabditis remanei	2020-10-13	A03	sampling06	2020
22Jan17-DL227	S06-C1	Caenorhabditis	Caenorhabditis elegans	2020-10-13	A03	sampling06	2020
22Jan17-DL240	S07-A01	Caenorhabditis	Caenorhabditis elegans	2020-10-20	A04	sampling07	2020
22Jan17-DL241	S07-A02	Caenorhabditis	Caenorhabditis elegans	2020-10-20	A04	sampling07	2020
22Jan17-DL244	S07-B1	Caenorhabditis	Caenorhabditis elegans	2020-10-20	A04	sampling07	2020
22Jan17-DL249	S07-C1	Caenorhabditis	Caenorhabditis elegans	2020-10-20	A04	sampling07	2020
22Jan17-DL258	S07-G2	Caenorhabditis	Caenorhabditis remanei	2020-10-20	A05	sampling07	2020
22Jan17-DL259	S07-H2	Caenorhabditis	Caenorhabditis elegans	2020-10-20	A05	sampling07	2020
22Jan17-DL242	S07-A04	Caenorhabditis	Caenorhabditis elegans	2020-10-20	A07	sampling07	2020
22Jan17-DL246	S07-B3	Caenorhabditis	Caenorhabditis elegans	2020-10-20	A07	sampling07	2020
22Jan17-DL247	S07-B4	Caenorhabditis	Caenorhabditis elegans	2020-10-20	A07	sampling07	2020
22Jan17-DL250	S07-C4	Caenorhabditis	Caenorhabditis elegans	2020-10-20	A07	sampling07	2020
22Jan17-DL252	S07-D3	Caenorhabditis	Caenorhabditis elegans	2020-10-20	A07	sampling07	2020
22Jan17-DL254	S07-E3	Caenorhabditis	Caenorhabditis elegans	2020-10-20	A07	sampling07	2020
22Jan17-DL243	S07-A07	Caenorhabditis	Caenorhabditis remanei	2020-10-20	A10	sampling07	2020
22Jan17-DL248	S07-B6	Caenorhabditis	Caenorhabditis remanei	2020-10-20	A10	sampling07	2020
22Jan17-DL261	S08-A011	Caenorhabditis	Caenorhabditis remanei	2020-10-27	A02	sampling08	2020
22Jan17-DL264	S08-C11	Caenorhabditis	Caenorhabditis remanei	2020-10-27	A02	sampling08	2020
22Jan17-DL265	S08-D11	Caenorhabditis	Caenorhabditis remanei	2020-10-27	A02	sampling08	2020
22Jan17-DL268	S08-F11	Caenorhabditis	Caenorhabditis remanei	2020-10-27	A02	sampling08	2020
22Jan17-DL271	S08-G11	Caenorhabditis	Caenorhabditis remanei	2020-10-27	A02	sampling08	2020
22Jan17-DL270	S08-F9	Caenorhabditis	Caenorhabditis elegans	2020-10-27	A07	sampling08	2020
22Jan17-DL273	S08-G9	Caenorhabditis	Caenorhabditis elegans	2020-10-27	A07	sampling08	2020
22Jan17-DL274	S08-H9	Caenorhabditis	Caenorhabditis elegans	2020-10-27	A07	sampling08	2020
22Jan17-DL272	S08-G8	Caenorhabditis	Caenorhabditis elegans	2020-10-27	A08	sampling08	2020
22Jan17-DL262	S08-A08	Caenorhabditis	Caenorhabditis elegans	2020-10-27	A10	sampling08	2020
22Jan17-DL275	S09-A03	Caenorhabditis	Caenorhabditis elegans	2020-11-03	A02	sampling09	2020
22Jan17-DL276	S09-A04	Caenorhabditis	Caenorhabditis elegans	2020-11-03	A02	sampling09	2020
22Jan17-DL277	S09-B3	Caenorhabditis	Caenorhabditis elegans	2020-11-03	A02	sampling09	2020
22Jan17-DL278	S09-B4	Caenorhabditis	Caenorhabditis elegans	2020-11-03	A02	sampling09	2020
22Jan17-DL279	S09-C3	Caenorhabditis	Caenorhabditis elegans	2020-11-03	A02	sampling09	2020
22Jan17-DL280	S09-C4	Caenorhabditis	Caenorhabditis elegans	2020-11-03	A02	sampling09	2020
22Jan17-DL282	S09-D3	Caenorhabditis	Caenorhabditis elegans	2020-11-03	A02	sampling09	2020
22Jan17-DL283	S09-D4	Caenorhabditis	Caenorhabditis elegans	2020-11-03	A02	sampling09	2020
22Jan17-DL284	S09-E3	Caenorhabditis	Caenorhabditis elegans	2020-11-03	A02	sampling09	2020
22Jan17-DL285	S09-E4	Caenorhabditis	Caenorhabditis elegans	2020-11-03	A02	sampling09	2020
22Jan17-DL286	S09-F3	Caenorhabditis	Caenorhabditis elegans	2020-11-03	A02	sampling09	2020
22Jan17-DL295	S09-D5	Caenorhabditis	Caenorhabditis elegans	2020-11-03	A02	sampling09	2020
22Jan17-DL296	S09-E5	Caenorhabditis	Caenorhabditis elegans	2020-11-03	A02	sampling09	2020
22Jan17-DL297	S09-F5	Caenorhabditis	Caenorhabditis elegans	2020-11-03	A02	sampling09	2020
22Jan17-DL298	S09-G5	Caenorhabditis	Caenorhabditis elegans	2020-11-03	A02	sampling09	2020
22Jan17-DL300	S09-A06	Caenorhabditis	Caenorhabditis elegans	2020-11-03	A02	sampling09	2020
22Jan17-DL288	S09-H3	Caenorhabditis	Caenorhabditis elegans	2020-11-03	A02	sampling09	2020
22Jan17-DL289	S09-F4	Caenorhabditis	Caenorhabditis elegans	2020-11-03	A02	sampling09	2020
22Jan17-DL290	S09-G4	Caenorhabditis	Caenorhabditis elegans	2020-11-03	A02	sampling09	2020
22Jan17-DL291	S09-H4	Caenorhabditis	Caenorhabditis elegans	2020-11-03	A02	sampling09	2020
22Jan17-DL292	S09-A05	Caenorhabditis	Caenorhabditis elegans	2020-11-03	A02	sampling09	2020
22Jan17-DL293	S09-B5	Caenorhabditis	Caenorhabditis elegans	2020-11-03	A02	sampling09	2020
22Jan17-DL294	S09-C5	Caenorhabditis	Caenorhabditis elegans	2020-11-03	A02	sampling09	2020
22Jan17-DL281	S09-C6	Caenorhabditis	Caenorhabditis remanei	2020-11-03	A05	sampling09	2020
22Jan17-DL301	S09-D6	Caenorhabditis	Caenorhabditis elegans	2020-11-03	A05	sampling09	2020
22Jan17-DL303	S09-F6	Caenorhabditis	Caenorhabditis elegans	2020-11-03	A05	sampling09	2020
22Jan17-DL305	S09-H6	Caenorhabditis	Caenorhabditis elegans	2020-11-03	A05	sampling09	2020
22Jan17-DL313	S09-H7	Caenorhabditis	Caenorhabditis elegans	2020-11-03	A05	sampling09	2020
22Jan17-DL315	S09-B8	Caenorhabditis	Caenorhabditis elegans	2020-11-03	A05	sampling09	2020
22Jan17-DL317	S09-D8	Caenorhabditis	Caenorhabditis elegans	2020-11-03	A05	sampling09	2020
22Jan17-DL320	S09-H8	Caenorhabditis	Caenorhabditis elegans	2020-11-03	A05	sampling09	2020
22Jan17-DL321	S09-A09	Caenorhabditis	Caenorhabditis elegans	2020-11-03	A08	sampling09	2020
22Jan17-DL322	S09-B9	Caenorhabditis	Caenorhabditis elegans	2020-11-03	A08	sampling09	2020
22Jan17-DL323	S09-C9	Caenorhabditis	Caenorhabditis elegans	2020-11-03	A08	sampling09	2020
22Jan16-DL001	1	substrate	NA	2019-09-05	A01	sampling01	2019
22Jan16-DL003	3	substrate	NA	2019-09-05	A03	sampling01	2019
22Jan16-DL004	4	substrate	NA	2019-09-05	A04	sampling01	2019
22Jan16-DL005	5	substrate	NA	2019-09-05	A05	sampling01	2019
22Jan16-DL006	6	substrate	NA	2019-09-05	A06	sampling01	2019
22Jan16-DL008	8	substrate	NA	2019-09-05	A08	sampling01	2019
22Jan16-DL009	9	substrate	NA	2019-09-05	A09	sampling01	2019
22Jan16-DL011	11	substrate	NA	2019-09-12	A01	sampling02	2019
22Jan16-DL013	13	substrate	NA	2019-09-12	A03	sampling02	2019
22Jan16-DL014	14	substrate	NA	2019-09-12	A04	sampling02	2019
22Jan16-DL015	15	substrate	NA	2019-09-12	A05	sampling02	2019
22Jan16-DL016	16	substrate	NA	2019-09-12	A06	sampling02	2019
22Jan16-DL017	17	substrate	NA	2019-09-12	A07	sampling02	2019
22Jan16-DL018	18	substrate	NA	2019-09-12	A08	sampling02	2019
22Jan16-DL019	19	substrate	NA	2019-09-12	A09	sampling02	2019
22Jan16-DL020	20	substrate	NA	2019-09-12	A10	sampling02	2019
22Jan16-DL021	21	substrate	NA	2019-09-19	A01	sampling03	2019
22Jan16-DL022	22	substrate	NA	2019-09-19	A02	sampling03	2019
22Jan16-DL023	23	substrate	NA	2019-09-19	A03	sampling03	2019
22Jan16-DL024	24	substrate	NA	2019-09-19	A04	sampling03	2019
22Jan16-DL025	25	substrate	NA	2019-09-19	A05	sampling03	2019
22Jan16-DL026	26	substrate	NA	2019-09-19	A06	sampling03	2019
22Jan16-DL027	27	substrate	NA	2019-09-19	A07	sampling03	2019
22Jan16-DL029	29	substrate	NA	2019-09-19	A09	sampling03	2019
22Jan16-DL030	30	substrate	NA	2019-09-19	A10	sampling03	2019
22Jan16-DL032	32	substrate	NA	2019-09-26	A02	sampling04	2019
22Jan16-DL034	34	substrate	NA	2019-09-26	A04	sampling04	2019
22Jan16-DL035	35	substrate	NA	2019-09-26	A05	sampling04	2019
22Jan16-DL036	36	substrate	NA	2019-09-26	A06	sampling04	2019
22Jan16-DL038	38	substrate	NA	2019-09-26	A08	sampling04	2019
22Jan16-DL039	39	substrate	NA	2019-09-26	A09	sampling04	2019
22Jan16-DL040	40	substrate	NA	2019-09-26	A10	sampling04	2019
22Jan16-DL041	41	substrate	NA	2019-10-02	A01	sampling05	2019
22Jan16-DL042	42	substrate	NA	2019-10-02	A02	sampling05	2019
22Jan16-DL044	44	substrate	NA	2019-10-02	A04	sampling05	2019
22Jan16-DL045	45	substrate	NA	2019-10-02	A05	sampling05	2019
22Jan16-DL046	46	substrate	NA	2019-10-02	A06	sampling05	2019
22Jan16-DL047	47	substrate	NA	2019-10-02	A07	sampling05	2019
22Jan16-DL048	48	substrate	NA	2019-10-02	A08	sampling05	2019
22Jan16-DL050	50	substrate	NA	2019-10-02	A10	sampling05	2019
22Jan16-DL051	51	substrate	NA	2019-10-10	A01	sampling06	2019
22Jan16-DL052	52	substrate	NA	2019-10-10	A02	sampling06	2019
22Jan16-DL054	54	substrate	NA	2019-10-10	A04	sampling06	2019
22Jan16-DL055	55	substrate	NA	2019-10-10	A05	sampling06	2019
22Jan16-DL056	56	substrate	NA	2019-10-10	A06	sampling06	2019
22Jan16-DL058	58	substrate	NA	2019-10-10	A08	sampling06	2019
22Jan16-DL059	59	substrate	NA	2019-10-10	A09	sampling06	2019
22Jan16-DL060	60	substrate	NA	2019-10-10	A10	sampling06	2019
22Jan16-DL061	61	substrate	NA	2019-10-17	A01	sampling07	2019
22Jan16-DL062	62	substrate	NA	2019-10-17	A02	sampling07	2019
22Jan16-DL063	63	substrate	NA	2019-10-17	A03	sampling07	2019
22Jan16-DL064	64	substrate	NA	2019-10-17	A04	sampling07	2019
22Jan16-DL067	67	substrate	NA	2019-10-17	A07	sampling07	2019
22Jan16-DL069	69	substrate	NA	2019-10-17	A09	sampling07	2019
22Jan16-DL070	70	substrate	NA	2019-10-17	A10	sampling07	2019
22Jan16-DL071	71	substrate	NA	2019-10-24	A01	sampling08	2019
22Jan16-DL072	72	substrate	NA	2019-10-24	A02	sampling08	2019
22Jan16-DL075	75	substrate	NA	2019-10-24	A05	sampling08	2019
22Jan16-DL078	78	substrate	NA	2019-10-24	A08	sampling08	2019
22Jan16-DL079	79	substrate	NA	2019-10-24	A09	sampling08	2019
22Jan16-DL080	80	substrate	NA	2019-10-24	A10	sampling08	2019
22Jan16-DL082	82	substrate	NA	2019-10-30	A02	sampling09	2019
22Jan16-DL083	83	substrate	NA	2019-10-30	A03	sampling09	2019
22Jan16-DL084	84	substrate	NA	2019-10-30	A04	sampling09	2019
22Jan16-DL085	85	substrate	NA	2019-10-30	A05	sampling09	2019
22Jan16-DL086	86	substrate	NA	2019-10-30	A06	sampling09	2019
22Jan16-DL087	87	substrate	NA	2019-10-30	A07	sampling09	2019
22Jan16-DL089	89	substrate	NA	2019-10-30	A09	sampling09	2019
22Jan16-DL090	90	substrate	NA	2019-10-30	A10	sampling09	2019
22Jan16-DL091	91	substrate	NA	2019-11-07	A01	sampling10	2019
22Jan16-DL092	92	substrate	NA	2019-11-07	A02	sampling10	2019
22Jan16-DL094	94	substrate	NA	2019-11-07	A04	sampling10	2019
22Jan16-DL095	95	substrate	NA	2019-11-07	A05	sampling10	2019
22Jan16-DL096	96	substrate	NA	2019-11-07	A06	sampling10	2019
22Jan16-DL097	97	substrate	NA	2019-11-07	A07	sampling10	2019
22Jan16-DL099	99	substrate	NA	2019-11-07	A09	sampling10	2019
22Jan16-DL101	101	substrate	NA	2019-11-14	A01	sampling11	2019
22Jan16-DL104	104	substrate	NA	2019-11-14	A04	sampling11	2019
22Jan16-DL106	106	substrate	NA	2019-11-14	A06	sampling11	2019
22Jan16-DL107	107	substrate	NA	2019-11-14	A07	sampling11	2019
22Jan16-DL109	109	substrate	NA	2019-11-14	A09	sampling11	2019
22Jan16-DL110	110	substrate	NA	2019-11-14	A10	sampling11	2019
22Jan17-DL001	111	substrate	NA	2020-09-08	A01	sampling01	2020
22Jan17-DL002	112	substrate	NA	2020-09-08	A02	sampling01	2020
22Jan17-DL003	113	substrate	NA	2020-09-08	A03	sampling01	2020
22Jan17-DL004	114	substrate	NA	2020-09-08	A04	sampling01	2020
22Jan17-DL005	115	substrate	NA	2020-09-08	A05	sampling01	2020
22Jan17-DL006	116	substrate	NA	2020-09-08	A06	sampling01	2020
22Jan17-DL007	117	substrate	NA	2020-09-08	A07	sampling01	2020
22Jan17-DL008	118	substrate	NA	2020-09-08	A08	sampling01	2020
22Jan17-DL009	119	substrate	NA	2020-09-08	A09	sampling01	2020
22Jan17-DL010	120	substrate	NA	2020-09-08	A10	sampling01	2020
22Jan17-DL011	121	substrate	NA	2020-09-15	A01	sampling02	2020
22Jan17-DL012	122	substrate	NA	2020-09-15	A02	sampling02	2020
22Jan17-DL013	123	substrate	NA	2020-09-15	A03	sampling02	2020
22Jan17-DL014	124	substrate	NA	2020-09-15	A04	sampling02	2020
22Jan17-DL015	125	substrate	NA	2020-09-15	A05	sampling02	2020
22Jan17-DL016	126	substrate	NA	2020-09-15	A06	sampling02	2020
22Jan17-DL017	127	substrate	NA	2020-09-15	A07	sampling02	2020
22Jan17-DL018	128	substrate	NA	2020-09-15	A08	sampling02	2020
22Jan17-DL019	129	substrate	NA	2020-09-15	A09	sampling02	2020
22Jan17-DL020	130	substrate	NA	2020-09-15	A10	sampling02	2020
22Jan17-DL021	131	substrate	NA	2020-09-22	A01	sampling03	2020
22Jan17-DL022	132	substrate	NA	2020-09-22	A02	sampling03	2020
22Jan17-DL024	134	substrate	NA	2020-09-22	A04	sampling03	2020
22Jan17-DL025	135	substrate	NA	2020-09-22	A05	sampling03	2020
22Jan17-DL026	136	substrate	NA	2020-09-22	A06	sampling03	2020
22Jan17-DL027	137	substrate	NA	2020-09-22	A07	sampling03	2020
22Jan17-DL028	138	substrate	NA	2020-09-22	A08	sampling03	2020
22Jan17-DL029	139	substrate	NA	2020-09-22	A09	sampling03	2020
22Jan17-DL030	140	substrate	NA	2020-09-22	A10	sampling03	2020
22Jan17-DL031	141	substrate	NA	2020-09-29	A01	sampling04	2020
22Jan17-DL033	143	substrate	NA	2020-09-29	A03	sampling04	2020
22Jan17-DL034	144	substrate	NA	2020-09-29	A04	sampling04	2020
22Jan17-DL035	145	substrate	NA	2020-09-29	A05	sampling04	2020
22Jan17-DL036	146	substrate	NA	2020-09-29	A06	sampling04	2020
22Jan17-DL037	147	substrate	NA	2020-09-29	A07	sampling04	2020
22Jan17-DL038	148	substrate	NA	2020-09-29	A08	sampling04	2020
22Jan17-DL039	149	substrate	NA	2020-09-29	A09	sampling04	2020
22Jan17-DL040	150	substrate	NA	2020-09-29	A10	sampling04	2020
22Jan17-DL041	151	substrate	NA	2020-10-06	A01	sampling05	2020
22Jan17-DL042	152	substrate	NA	2020-10-06	A02	sampling05	2020
22Jan17-DL043	153	substrate	NA	2020-10-06	A03	sampling05	2020
22Jan17-DL044	154	substrate	NA	2020-10-06	A04	sampling05	2020
22Jan17-DL045	155	substrate	NA	2020-10-06	A05	sampling05	2020
22Jan17-DL046	156	substrate	NA	2020-10-06	A06	sampling05	2020
22Jan17-DL047	157	substrate	NA	2020-10-06	A07	sampling05	2020
22Jan17-DL048	158	substrate	NA	2020-10-06	A08	sampling05	2020
22Jan17-DL049	159	substrate	NA	2020-10-06	A09	sampling05	2020
22Jan17-DL051	161	substrate	NA	2020-10-13	A01	sampling06	2020
22Jan17-DL052	162	substrate	NA	2020-10-13	A02	sampling06	2020
22Jan17-DL053	163	substrate	NA	2020-10-13	A03	sampling06	2020
22Jan17-DL054	164	substrate	NA	2020-10-13	A04	sampling06	2020
22Jan17-DL055	165	substrate	NA	2020-10-13	A05	sampling06	2020
22Jan17-DL056	166	substrate	NA	2020-10-13	A06	sampling06	2020
22Jan17-DL057	167	substrate	NA	2020-10-13	A07	sampling06	2020
22Jan17-DL058	168	substrate	NA	2020-10-13	A08	sampling06	2020
22Jan17-DL059	169	substrate	NA	2020-10-13	A09	sampling06	2020
22Jan17-DL061	171	substrate	NA	2020-10-20	A01	sampling07	2020
22Jan17-DL062	172	substrate	NA	2020-10-20	A02	sampling07	2020
22Jan17-DL063	173	substrate	NA	2020-10-20	A03	sampling07	2020
22Jan17-DL064	174	substrate	NA	2020-10-20	A04	sampling07	2020
22Jan17-DL065	175	substrate	NA	2020-10-20	A05	sampling07	2020
22Jan17-DL066	176	substrate	NA	2020-10-20	A06	sampling07	2020
22Jan17-DL067	177	substrate	NA	2020-10-20	A07	sampling07	2020
22Jan17-DL068	178	substrate	NA	2020-10-20	A08	sampling07	2020
22Jan17-DL069	179	substrate	NA	2020-10-20	A09	sampling07	2020
22Jan17-DL070	180	substrate	NA	2020-10-20	A10	sampling07	2020
22Jan17-DL071	181	substrate	NA	2020-10-27	A01	sampling08	2020
22Jan17-DL072	182	substrate	NA	2020-10-27	A02	sampling08	2020
22Jan17-DL073	183	substrate	NA	2020-10-27	A03	sampling08	2020
22Jan17-DL074	184	substrate	NA	2020-10-27	A04	sampling08	2020
22Jan17-DL076	186	substrate	NA	2020-10-27	A06	sampling08	2020
22Jan17-DL077	187	substrate	NA	2020-10-27	A07	sampling08	2020
22Jan17-DL078	188	substrate	NA	2020-10-27	A08	sampling08	2020
22Jan17-DL079	189	substrate	NA	2020-10-27	A09	sampling08	2020
22Jan17-DL080	190	substrate	NA	2020-10-27	A10	sampling08	2020
22Jan17-DL081	191	substrate	NA	2020-11-03	A01	sampling09	2020
22Jan17-DL082	192	substrate	NA	2020-11-03	A02	sampling09	2020
22Jan17-DL083	193	substrate	NA	2020-11-03	A03	sampling09	2020
22Jan17-DL084	194	substrate	NA	2020-11-03	A04	sampling09	2020
22Jan17-DL085	195	substrate	NA	2020-11-03	A05	sampling09	2020
22Jan17-DL086	196	substrate	NA	2020-11-03	A06	sampling09	2020
22Jan17-DL087	197	substrate	NA	2020-11-03	A07	sampling09	2020
22Jan17-DL088	198	substrate	NA	2020-11-03	A08	sampling09	2020

## Sheet: S3
Tab. S3: Identities of shared and unique worm/apple ASVs corresponding to Fig. 2A.
	Kingdom	Phylum	Class	Order	Family	Genus	Shared	Year
ASV1	Bacteria	Proteobacteria	Alphaproteobacteria	Acetobacterales	Acetobacteraceae	Gluconobacter	Core	2019
ASV2	Bacteria	Proteobacteria	Gammaproteobacteria	Pseudomonadales	Pseudomonadaceae	Pseudomonas	Worm	2019
ASV3	Bacteria	Proteobacteria	Alphaproteobacteria	Acetobacterales	Acetobacteraceae	Swingsia	Core	2019
ASV4	Bacteria	Proteobacteria	Alphaproteobacteria	Acetobacterales	Acetobacteraceae	Gluconobacter	Core	2019
ASV5	Bacteria	Proteobacteria	Gammaproteobacteria	Pseudomonadales	Pseudomonadaceae	Pseudomonas	Core	2019
ASV6	Bacteria	Proteobacteria	Alphaproteobacteria	Acetobacterales	Acetobacteraceae	Tanticharoenia	Core	2019
ASV7	Bacteria	Proteobacteria	Gammaproteobacteria	Enterobacterales	Enterobacteriaceae	Enterobacter	Core	2019
ASV8	Bacteria	Proteobacteria	Alphaproteobacteria	Rhizobiales	Rhizobiaceae	Aureimonas	Core	2019
ASV9	Bacteria	Proteobacteria	Alphaproteobacteria	Acetobacterales	Acetobacteraceae		Core	2019
ASV10	Bacteria	Proteobacteria	Alphaproteobacteria	Acetobacterales	Acetobacteraceae	Kozakia	Core	2019
ASV11	Bacteria	Actinobacteriota	Actinomycetia	Propionibacteriales	Propionibacteriaceae	Cutibacterium	Core	2019
ASV12	Bacteria	Proteobacteria	Gammaproteobacteria	Xanthomonadales	Rhodanobacteraceae	Frateuria	Core	2019
ASV13	Bacteria	Proteobacteria	Alphaproteobacteria	Acetobacterales	Acetobacteraceae		Core	2019
ASV14	Bacteria	Proteobacteria	Gammaproteobacteria	Enterobacterales	Enterobacteriaceae	IPMB12	Worm	2019
ASV15	Bacteria	Proteobacteria	Alphaproteobacteria	Acetobacterales	Acetobacteraceae		Core	2019
ASV17	Bacteria	Proteobacteria	Alphaproteobacteria	Acetobacterales	Acetobacteraceae	Komagataeibacter	Core	2019
ASV18	Bacteria	Proteobacteria	Alphaproteobacteria	Acetobacterales	Acetobacteraceae		Core	2019
ASV19	Bacteria	Proteobacteria	Gammaproteobacteria	Xanthomonadales	Rhodanobacteraceae	Frateuria	Core	2019
ASV20	Bacteria	Proteobacteria	Gammaproteobacteria	Enterobacterales	Enterobacteriaceae	Enterobacter	Worm	2019
ASV21	Bacteria	Proteobacteria	Alphaproteobacteria	Acetobacterales	Acetobacteraceae	Swingsia	Core	2019
ASV22	Bacteria	Proteobacteria	Alphaproteobacteria	Acetobacterales	Acetobacteraceae	Komagataeibacter	Core	2019
ASV23	Bacteria	Proteobacteria	Alphaproteobacteria	Acetobacterales	Acetobacteraceae	Neoasaia	Core	2019
ASV24	Bacteria	Proteobacteria	Gammaproteobacteria	Xanthomonadales	Xanthomonadaceae	Stenotrophomonas	Core	2019
ASV25	Bacteria	Proteobacteria	Gammaproteobacteria	Enterobacterales	Enterobacteriaceae		Core	2019
ASV26	Bacteria	Proteobacteria	Gammaproteobacteria	Enterobacterales	Enterobacteriaceae	Salmonella	Worm	2019
ASV27	Bacteria	Proteobacteria	Gammaproteobacteria	Pseudomonadales	Pseudomonadaceae	Pseudomonas	Non-core	2019
ASV28	Bacteria	Firmicutes	Bacilli	Bacillales	Bacillaceae	Bacillus	Worm	2019
ASV29	Bacteria	Proteobacteria	Alphaproteobacteria	Acetobacterales	Acetobacteraceae		Core	2019
ASV30	Bacteria	Firmicutes	Bacilli	Lactobacillales	Lactobacillaceae	Limosilactobacillus	Worm	2019
ASV32	Bacteria	Proteobacteria	Gammaproteobacteria	Enterobacterales	Enterobacteriaceae	IPMB12	Worm	2019
ASV34	Bacteria	Firmicutes	Bacilli	Lactobacillales	Enterococcaceae	Enterococcus	Worm	2019
ASV35	Bacteria	Firmicutes	Bacilli	Staphylococcales	Staphylococcaceae	Staphylococcus	Worm	2019
ASV36	Bacteria	Proteobacteria	Gammaproteobacteria	Xanthomonadales	Rhodanobacteraceae	Dyella	Core	2019
ASV37	Bacteria	Bacteroidota	Bacteroidia	Chitinophagales	Chitinophagaceae	QFOI01	Core	2019
ASV38	Bacteria	Actinobacteriota	Actinomycetia	Mycobacteriales	Mycobacteriaceae	Rhodococcus	Core	2019
ASV39	Bacteria	Bacteroidota	Bacteroidia	Flavobacteriales	Weeksellaceae	Chryseobacterium	Core	2019
ASV40	Bacteria	Firmicutes	Bacilli	Lactobacillales	Listeriaceae	Listeria	Worm	2019
ASV42	Bacteria	Bacteroidota	Bacteroidia	Sphingobacteriales	Sphingobacteriaceae	Sphingobacterium	Core	2019
ASV43	Bacteria	Proteobacteria	Gammaproteobacteria	Enterobacterales	Enterobacteriaceae		Core	2019
ASV44	Bacteria	Proteobacteria	Gammaproteobacteria	Pseudomonadales	Moraxellaceae	Moraxella	Core	2019
ASV45	Bacteria	Firmicutes	Bacilli	Acholeplasmatales	Acholeplasmataceae	Phytoplasma	Apple	2019
ASV46	Bacteria	Proteobacteria	Gammaproteobacteria	Enterobacterales	Enterobacteriaceae	Tatumella	Core	2019
ASV48	Bacteria	Proteobacteria	Gammaproteobacteria	Enterobacterales	Enterobacteriaceae	Erwinia	Core	2019
ASV49	Bacteria	Proteobacteria	Alphaproteobacteria	Acetobacterales	Acetobacteraceae	Granulibacter	Core	2019
ASV50	Bacteria	Proteobacteria	Gammaproteobacteria	Pseudomonadales	Pseudomonadaceae	Pseudomonas	Core	2019
ASV51	Bacteria	Proteobacteria	Gammaproteobacteria	Enterobacterales	Enterobacteriaceae	Tatumella	Core	2019
ASV52	Bacteria	Proteobacteria	Gammaproteobacteria	Enterobacterales	Enterobacteriaceae	Yersinia	Worm	2019
ASV53	Bacteria	Proteobacteria	Alphaproteobacteria	Acetobacterales	Acetobacteraceae	Tanticharoenia	Core	2019
ASV54	Bacteria	Proteobacteria	Alphaproteobacteria	Acetobacterales	Acetobacteraceae	Swingsia	Core	2019
ASV55	Bacteria	Proteobacteria	Alphaproteobacteria	Acetobacterales	Acetobacteraceae		Core	2019
ASV56	Bacteria	Proteobacteria	Gammaproteobacteria	Enterobacterales	Enterobacteriaceae		Core	2019
ASV58	Bacteria	Firmicutes	Bacilli	Staphylococcales	Staphylococcaceae	Staphylococcus	Core	2019
ASV59	Bacteria	Proteobacteria	Gammaproteobacteria	Pseudomonadales	Pseudomonadaceae	Pseudomonas	Core	2019
ASV60	Bacteria	Proteobacteria	Gammaproteobacteria	Pseudomonadales	Pseudomonadaceae	Pseudomonas	Core	2019
ASV61	Bacteria	Proteobacteria	Alphaproteobacteria	Rhodobacterales	Rhodobacteraceae	Paenirhodobacter	Core	2019
ASV63	Bacteria	Proteobacteria	Gammaproteobacteria	Enterobacterales	Enterobacteriaceae	Ewingella	Core	2019
ASV64	Bacteria	Proteobacteria	Gammaproteobacteria	Xanthomonadales	Xanthomonadaceae	Stenotrophomonas	Core	2019
ASV65	Bacteria	Proteobacteria	Gammaproteobacteria	Pseudomonadales	Pseudomonadaceae	Pseudomonas	Core	2019
ASV66	Bacteria	Bacteroidota	Bacteroidia	Chitinophagales	Chitinophagaceae	QFOI01	Core	2019
ASV67	Bacteria	Proteobacteria	Gammaproteobacteria	Enterobacterales	Enterobacteriaceae		Core	2019
ASV68	Bacteria	Proteobacteria	Alphaproteobacteria	Acetobacterales	Acetobacteraceae	Acetobacter	Core	2019
ASV69	Bacteria	Proteobacteria	Alphaproteobacteria	Acetobacterales	Acetobacteraceae	Komagataeibacter	Non-core	2019
ASV70	Bacteria	Proteobacteria	Gammaproteobacteria	Enterobacterales	Enterobacteriaceae	Tatumella	Core	2019
ASV72	Bacteria	Proteobacteria	Gammaproteobacteria	Burkholderiales	Burkholderiaceae		Core	2019
ASV74	Bacteria	Proteobacteria	Alphaproteobacteria	Acetobacterales	Acetobacteraceae	Kozakia	Core	2019
ASV75	Bacteria	Proteobacteria	Alphaproteobacteria	Acetobacterales	Acetobacteraceae	Neoasaia	Core	2019
ASV76	Bacteria	Proteobacteria	Alphaproteobacteria	Acetobacterales	Acetobacteraceae		Core	2019
ASV77	Bacteria	Proteobacteria	Alphaproteobacteria	Rhizobiales	Xanthobacteraceae	Bradyrhizobium	Core	2019
ASV78	Bacteria	Proteobacteria	Gammaproteobacteria	Pseudomonadales	Moraxellaceae	Acinetobacter	Core	2019
ASV79	Bacteria	Firmicutes	Bacilli	Lactobacillales	Streptococcaceae	Streptococcus	Core	2019
ASV80	Bacteria	Proteobacteria	Gammaproteobacteria	Enterobacterales	Enterobacteriaceae	Citrobacter	Core	2019
ASV81	Bacteria	Actinobacteriota	Actinomycetia	Actinomycetales	Micrococcaceae	Micrococcus	Core	2019
ASV82	Bacteria	Proteobacteria	Alphaproteobacteria	Acetobacterales	Acetobacteraceae	Komagataeibacter	Non-core	2019
ASV83	Bacteria	Bacteroidota	Bacteroidia	Flavobacteriales	Weeksellaceae	Epilithonimonas	Core	2019
ASV84	Bacteria	Proteobacteria	Gammaproteobacteria	Enterobacterales	Enterobacteriaceae	Enterobacter	Worm	2019
ASV85	Bacteria	Proteobacteria	Gammaproteobacteria	Pseudomonadales	Moraxellaceae	Acinetobacter	Core	2019
ASV86	Bacteria	Proteobacteria	Gammaproteobacteria	Pseudomonadales	Pseudomonadaceae	Pseudomonas	Core	2019
ASV87	Bacteria	Proteobacteria	Gammaproteobacteria	Enterobacterales	Enterobacteriaceae		Core	2019
ASV88	Bacteria	Actinobacteriota	Actinomycetia	Actinomycetales	Micrococcaceae	Micrococcus	Core	2019
ASV89	Bacteria	Proteobacteria	Alphaproteobacteria	Azospirillales	Azospirillaceae	Skermanella	Core	2019
ASV91	Bacteria	Proteobacteria	Gammaproteobacteria	Enterobacterales	Enterobacteriaceae	Citrobacter	Core	2019
ASV92	Bacteria	Proteobacteria	Gammaproteobacteria	Enterobacterales	Enterobacteriaceae	Citrobacter	Core	2019
ASV93	Bacteria	Proteobacteria	Alphaproteobacteria	Acetobacterales	Acetobacteraceae		Core	2019
ASV94	Bacteria	Proteobacteria	Gammaproteobacteria	Burkholderiales	Burkholderiaceae		Core	2019
ASV95	Bacteria	Proteobacteria	Alphaproteobacteria	Rhodobacterales	Rhodobacteraceae		Core	2019
ASV96	Bacteria	Proteobacteria	Gammaproteobacteria	Xanthomonadales	Rhodanobacteraceae	Dyella	Core	2019
ASV97	Bacteria	Bacteroidota	Bacteroidia	Flavobacteriales	Blattabacteriaceae	Sulcia	Worm	2019
ASV98	Bacteria	Proteobacteria	Alphaproteobacteria	Rhizobiales	Rhizobiaceae	Paramesorhizobium	Worm	2019
ASV99	Bacteria	Bacteroidota	Bacteroidia	Flavobacteriales	Blattabacteriaceae	Sulcia	Apple	2019
ASV100	Bacteria	Proteobacteria	Gammaproteobacteria	Burkholderiales	Burkholderiaceae	Aquabacterium	Non-core	2019
ASV101	Bacteria	Proteobacteria	Gammaproteobacteria	Enterobacterales	Enterobacteriaceae	Enterobacter	Core	2019
ASV102	Bacteria	Firmicutes	Bacilli	Staphylococcales	Staphylococcaceae	Staphylococcus	Core	2019
ASV103	Bacteria	Proteobacteria	Gammaproteobacteria	Enterobacterales	Enterobacteriaceae		Worm	2019
ASV104	Bacteria	Bacteroidota	Bacteroidia	Cytophagales	Spirosomaceae	Dyadobacter	Core	2019
ASV105	Bacteria	Proteobacteria	Alphaproteobacteria	Acetobacterales	Acetobacteraceae		Core	2019
ASV106	Bacteria	Proteobacteria	Alphaproteobacteria	Acetobacterales	Acetobacteraceae	Tanticharoenia	Core	2019
ASV107	Bacteria	Firmicutes	Bacilli	Staphylococcales	Staphylococcaceae	Staphylococcus	Core	2019
ASV108	Bacteria	Proteobacteria	Gammaproteobacteria	Enterobacterales	Enterobacteriaceae		Core	2019
ASV109	Bacteria	Actinobacteriota	Actinomycetia	Actinomycetales	Microbacteriaceae	Microbacterium	Core	2019
ASV110	Bacteria	Proteobacteria	Gammaproteobacteria	Xanthomonadales	Rhodanobacteraceae	Dyella	Core	2019
ASV111	Bacteria	Proteobacteria	Alphaproteobacteria	Sphingomonadales	Sphingomonadaceae	Sphingomonas	Core	2019
ASV112	Bacteria	Bacteroidota	Bacteroidia	Bacteroidales	Bacteroidaceae	Bacteroides	Core	2019
ASV114	Bacteria	Firmicutes	Bacilli	Paenibacillales	Paenibacillaceae	Paenibacillus	Core	2019
ASV115	Bacteria	Proteobacteria	Alphaproteobacteria	Rhodobacterales	Rhodobacteraceae	Haematobacter	Core	2019
ASV116	Bacteria	Proteobacteria	Gammaproteobacteria	Diplorickettsiales	Diplorickettsiaceae	Rickettsiella	Core	2019
ASV118	Bacteria	Proteobacteria	Alphaproteobacteria	Rhizobiales	Rhizobiaceae	Paramesorhizobium	Core	2019
ASV119	Bacteria	Actinobacteriota	Actinomycetia	Actinomycetales	Microbacteriaceae		Core	2019
ASV121	Bacteria	Proteobacteria	Gammaproteobacteria	Xanthomonadales	Xanthomonadaceae	Stenotrophomonas	Core	2019
ASV122	Bacteria	Proteobacteria	Alphaproteobacteria	Acetobacterales	Acetobacteraceae		Core	2019
ASV123	Bacteria	Proteobacteria	Gammaproteobacteria	Enterobacterales	Enterobacteriaceae		Core	2019
ASV124	Bacteria	Proteobacteria	Gammaproteobacteria	Enterobacterales	Enterobacteriaceae		Core	2019
ASV125	Bacteria	Proteobacteria	Gammaproteobacteria	Pseudomonadales	Pseudomonadaceae		Core	2019
ASV126	Bacteria	Proteobacteria	Alphaproteobacteria	Rhizobiales	Rhizobiaceae	Neorhizobium	Core	2019
ASV127	Bacteria	Proteobacteria	Alphaproteobacteria	Caulobacterales	Caulobacteraceae	CAHJWH01	Apple	2019
ASV128	Bacteria	Proteobacteria	Gammaproteobacteria	Xanthomonadales	Xanthomonadaceae	Stenotrophomonas	Worm	2019
ASV129	Bacteria	Proteobacteria	Gammaproteobacteria	Enterobacterales	Enterobacteriaceae	Proteus	Core	2019
ASV130	Bacteria	Proteobacteria	Alphaproteobacteria	Acetobacterales	Acetobacteraceae	Komagataeibacter	Core	2019
ASV131	Bacteria	Actinobacteriota	Actinomycetia	Mycobacteriales	Mycobacteriaceae	Corynebacterium	Worm	2019
ASV132	Bacteria	Proteobacteria	Gammaproteobacteria	Enterobacterales	Enterobacteriaceae	Yersinia	Core	2019
ASV133	Bacteria	Proteobacteria	Alphaproteobacteria	Rhizobiales	Rhizobiaceae	Aureimonas	Core	2019
ASV135	Bacteria	Proteobacteria	Gammaproteobacteria	Enterobacterales	Enterobacteriaceae		Core	2019
ASV136	Bacteria	Proteobacteria	Gammaproteobacteria	Xanthomonadales	Xanthomonadaceae	Pseudoxanthomonas	Core	2019
ASV137	Bacteria	Proteobacteria	Gammaproteobacteria	Pseudomonadales	Pseudomonadaceae		Core	2019
ASV138	Bacteria	Proteobacteria	Alphaproteobacteria	Acetobacterales	Acetobacteraceae	Komagataeibacter	Apple	2019
ASV140	Bacteria	Proteobacteria	Gammaproteobacteria	Xanthomonadales	Rhodanobacteraceae		Core	2019
ASV142	Bacteria	Actinobacteriota	Actinomycetia	Actinomycetales	Micrococcaceae		Core	2019
ASV144	Bacteria	Proteobacteria	Gammaproteobacteria	Enterobacterales	Enterobacteriaceae	Ewingella	Core	2019
ASV145	Bacteria	Proteobacteria	Gammaproteobacteria	Enterobacterales	Enterobacteriaceae		Core	2019
ASV147	Bacteria	Actinobacteriota	Actinomycetia	Propionibacteriales	Propionibacteriaceae	Cutibacterium	Worm	2019
ASV148	Bacteria	Proteobacteria	Alphaproteobacteria	Sphingomonadales	Sphingomonadaceae	Novosphingopyxis	Core	2019
ASV150	Bacteria	Proteobacteria	Alphaproteobacteria	Sphingomonadales	Sphingomonadaceae	Novosphingopyxis	Core	2019
ASV151	Bacteria	Actinobacteriota	Actinomycetia	Mycobacteriales	Mycobacteriaceae	Rhodococcus	Worm	2019
ASV154	Bacteria	Proteobacteria	Gammaproteobacteria	Enterobacterales	Enterobacteriaceae	Pseudocitrobacter	Worm	2019
ASV155	Bacteria	Proteobacteria	Alphaproteobacteria	Acetobacterales	Acetobacteraceae	Gluconobacter	Core	2019
ASV156	Bacteria	Proteobacteria	Gammaproteobacteria	Enterobacterales	Enterobacteriaceae	Ewingella	Core	2019
ASV157	Bacteria	Proteobacteria	Alphaproteobacteria	Sphingomonadales	Sphingomonadaceae	Sphingomonas	Core	2019
ASV158	Bacteria	Proteobacteria	Gammaproteobacteria	Pseudomonadales	Moraxellaceae	Acinetobacter	Worm	2019
ASV159	Bacteria	Deinococcota	Deinococci	Deinococcales	Thermaceae	Thermus	Worm	2019
ASV161	Bacteria	Actinobacteriota	Actinomycetia	Mycobacteriales	Mycobacteriaceae	Lawsonella	Worm	2019
ASV162	Bacteria	Proteobacteria	Alphaproteobacteria	Rhodobacterales	Rhodobacteraceae	Paenirhodobacter	Worm	2019
ASV163	Bacteria	Bacteroidota	Bacteroidia	Sphingobacteriales	Sphingobacteriaceae	Pedobacter	Core	2019
ASV164	Bacteria	Proteobacteria	Gammaproteobacteria	Enterobacterales	Enterobacteriaceae	Proteus	Worm	2019
ASV165	Bacteria	Proteobacteria	Gammaproteobacteria	Enterobacterales	Enterobacteriaceae	Ewingella	Core	2019
ASV166	Bacteria	Proteobacteria	Gammaproteobacteria	Pseudomonadales	Pseudomonadaceae	Pseudomonas	Core	2019
ASV167	Bacteria	Proteobacteria	Alphaproteobacteria	Sphingomonadales	Sphingomonadaceae	Sphingomonas	Core	2019
ASV168	Bacteria	Bacteroidota	Bacteroidia	Flavobacteriales	Flavobacteriaceae	Flavobacterium	Core	2019
ASV169	Bacteria	Proteobacteria	Alphaproteobacteria	Acetobacterales	Acetobacteraceae	Granulibacter	Core	2019
ASV170	Bacteria	Proteobacteria	Alphaproteobacteria	Caulobacterales	Caulobacteraceae	Brevundimonas	Core	2019
ASV171	Bacteria	Proteobacteria	Gammaproteobacteria	Enterobacterales	Enterobacteriaceae	Ewingella	Core	2019
ASV172	Bacteria	Proteobacteria	Gammaproteobacteria	Xanthomonadales	Xanthomonadaceae	Stenotrophomonas	Core	2019
ASV174	Bacteria	Proteobacteria	Gammaproteobacteria	Enterobacterales	Enterobacteriaceae		Core	2019
ASV175	Bacteria	Proteobacteria	Alphaproteobacteria	Rhizobiales	Rhizobiaceae	Neorhizobium	Core	2019
ASV176	Bacteria	Proteobacteria	Gammaproteobacteria	Pseudomonadales	Pseudomonadaceae	Pseudomonas	Core	2019
ASV177	Bacteria	Proteobacteria	Alphaproteobacteria	Rhizobiales	Rhizobiaceae	Rhizobium	Core	2019
ASV178	Bacteria	Proteobacteria	Gammaproteobacteria	Pseudomonadales	Cellvibrionaceae	Cellvibrio	Core	2019
ASV179	Bacteria	Proteobacteria	Gammaproteobacteria	Enterobacterales	Enterobacteriaceae	Ewingella	Core	2019
ASV180	Bacteria	Proteobacteria	Gammaproteobacteria	Burkholderiales	Burkholderiaceae		Core	2019
ASV182	Bacteria	Acidobacteriota	Acidobacteriae	Acidobacteriales	Acidobacteriaceae		Core	2019
ASV183	Bacteria	Proteobacteria	Gammaproteobacteria	Enterobacterales	Enterobacteriaceae	Citrobacter	Core	2019
ASV185	Bacteria	Proteobacteria	Alphaproteobacteria	Rhizobiales	Rhizobiaceae	Aureimonas	Core	2019
ASV186	Bacteria	Proteobacteria	Alphaproteobacteria	Acetobacterales	Acetobacteraceae		Core	2019
ASV188	Bacteria	Firmicutes	Alicyclobacillia	Tumebacillales	Tumebacillaceae	Tumebacillus	Worm	2019
ASV189	Bacteria	Proteobacteria	Alphaproteobacteria	Rhodobacterales	Rhodobacteraceae	Paenirhodobacter	Core	2019
ASV190	Bacteria	Proteobacteria	Alphaproteobacteria	Sphingomonadales	Sphingomonadaceae	Sphingomonas	Core	2019
ASV191	Bacteria	Bacteroidota	Bacteroidia	Flavobacteriales	Flavobacteriaceae	Flavobacterium	Core	2019
ASV192	Bacteria	Proteobacteria	Alphaproteobacteria	Caulobacterales	Caulobacteraceae	Brevundimonas	Core	2019
ASV193	Bacteria	Proteobacteria	Gammaproteobacteria	Enterobacterales	Enterobacteriaceae	Yersinia	Core	2019
ASV194	Bacteria	Firmicutes	Bacilli	Staphylococcales	Staphylococcaceae	Staphylococcus	Worm	2019
ASV195	Bacteria	Proteobacteria	Gammaproteobacteria	Xanthomonadales	Rhodanobacteraceae		Core	2019
ASV196	Bacteria	Proteobacteria	Gammaproteobacteria	Burkholderiales	Burkholderiaceae		Core	2019
ASV197	Bacteria	Proteobacteria	Alphaproteobacteria	Sphingomonadales	Sphingomonadaceae	Sphingobium	Core	2019
ASV198	Bacteria	Proteobacteria	Alphaproteobacteria	Acetobacterales	Acetobacteraceae		Core	2019
ASV199	Bacteria	Proteobacteria	Gammaproteobacteria	Burkholderiales	Burkholderiaceae	Ralstonia	Worm	2019
ASV200	Bacteria	Proteobacteria	Alphaproteobacteria	Acetobacterales	Acetobacteraceae	Kozakia	Core	2019
ASV202	Bacteria	Firmicutes	Bacilli	Thermoactinomycetales	Thermoactinomycetaceae	Thermoactinomyces	Apple	2019
ASV203	Bacteria	Proteobacteria	Gammaproteobacteria	Xanthomonadales	Rhodanobacteraceae	Luteibacter	Core	2019
ASV204	Bacteria	Proteobacteria	Gammaproteobacteria	Enterobacterales	Enterobacteriaceae	Erwinia	Core	2019
ASV205	Bacteria	Proteobacteria	Gammaproteobacteria	Enterobacterales	Enterobacteriaceae	Salmonella	Worm	2019
ASV206	Bacteria	Proteobacteria	Gammaproteobacteria	Xanthomonadales	Rhodanobacteraceae	Frateuria	Core	2019
ASV207	Bacteria	Proteobacteria	Gammaproteobacteria	Xanthomonadales	Rhodanobacteraceae	Luteibacter	Core	2019
ASV208	Bacteria	Firmicutes	Bacilli	Bacillales	Bacillaceae	Bacillus	Worm	2019
ASV209	Bacteria	Proteobacteria	Gammaproteobacteria	Enterobacterales	Enterobacteriaceae	Yersinia	Core	2019
ASV210	Bacteria	Actinobacteriota	Actinomycetia	Mycobacteriales	Mycobacteriaceae	Corynebacterium	Worm	2019
ASV211	Bacteria	Proteobacteria	Alphaproteobacteria	Sphingomonadales	Sphingomonadaceae		Core	2019
ASV212	Bacteria	Proteobacteria	Gammaproteobacteria	Pseudomonadales	Pseudomonadaceae	Pseudomonas	Core	2019
ASV213	Bacteria	Proteobacteria	Alphaproteobacteria	Rhizobiales	Rhizobiaceae	Aureimonas	Core	2019
ASV214	Bacteria	Proteobacteria	Gammaproteobacteria	Xanthomonadales	Rhodanobacteraceae		Core	2019
ASV215	Bacteria	Proteobacteria	Alphaproteobacteria	Rhodobacterales	Rhodobacteraceae	Paenirhodobacter	Worm	2019
ASV216	Bacteria	Proteobacteria	Gammaproteobacteria	Xanthomonadales	Rhodanobacteraceae	Frateuria	Core	2019
ASV217	Bacteria	Proteobacteria	Gammaproteobacteria	Enterobacterales	Enterobacteriaceae	Citrobacter	Core	2019
ASV218	Bacteria	Firmicutes	Bacilli	Bacillales	Anoxybacillaceae	Anoxybacillus	Worm	2019
ASV219	Bacteria	Proteobacteria	Gammaproteobacteria	Enterobacterales	Enterobacteriaceae		Core	2019
ASV220	Bacteria	Proteobacteria	Alphaproteobacteria	Acetobacterales	Acetobacteraceae	Kozakia	Core	2019
ASV221	Bacteria	Bacteroidota	Bacteroidia	Flavobacteriales	Weeksellaceae	Epilithonimonas	Core	2019
ASV222	Bacteria	Proteobacteria	Alphaproteobacteria	Sphingomonadales	Sphingomonadaceae	Sphingobium	Core	2019
ASV223	Bacteria	Proteobacteria	Alphaproteobacteria	Rickettsiales	Rickettsiaceae	GCF-002259525	Worm	2019
ASV224	Bacteria	Proteobacteria	Alphaproteobacteria	Rhizobiales	Rhizobiaceae	Aureimonas	Worm	2019
ASV225	Bacteria	Proteobacteria	Alphaproteobacteria	Acetobacterales	Acetobacteraceae	Acidisoma	Core	2019
ASV226	Bacteria	Proteobacteria	Gammaproteobacteria	Pseudomonadales	Pseudomonadaceae	Pseudomonas	Core	2019
ASV227	Bacteria	Proteobacteria	Gammaproteobacteria	Burkholderiales	Burkholderiaceae		Core	2019
ASV228	Bacteria	Firmicutes	Bacilli	Thermoactinomycetales	Thermoactinomycetaceae	Laceyella	Apple	2019
ASV229	Bacteria	Proteobacteria	Gammaproteobacteria	Enterobacterales	Aeromonadaceae	Aeromonas	Core	2019
ASV230	Bacteria	Actinobacteriota	Actinomycetia	Actinomycetales	Microbacteriaceae		Core	2019
ASV231	Bacteria	Proteobacteria	Alphaproteobacteria	Rhodobacterales	Rhodobacteraceae		Core	2019
ASV233	Bacteria	Bacteroidota	Bacteroidia	Cytophagales	Spirosomaceae	Dyadobacter	Worm	2019
ASV234	Bacteria	Proteobacteria	Alphaproteobacteria	Acetobacterales	Acetobacteraceae	Swingsia	Core	2019
ASV236	Bacteria	Firmicutes	Bacilli	Staphylococcales	Gemellaceae	Gemella	Worm	2019
ASV238	Bacteria	Firmicutes	Bacilli	Lactobacillales	Streptococcaceae	Streptococcus	Worm	2019
ASV239	Bacteria	Bacteroidota	Bacteroidia	Sphingobacteriales	Sphingobacteriaceae	Pedobacter	Core	2019
ASV240	Bacteria	Proteobacteria	Gammaproteobacteria	Xanthomonadales	Xanthomonadaceae	Pseudoxanthomonas	Core	2019
ASV241	Bacteria	Proteobacteria	Gammaproteobacteria	Enterobacterales	Enterobacteriaceae	Enterobacter	Core	2019
ASV242	Bacteria	Bacteroidota	Bacteroidia	Flavobacteriales	Flavobacteriaceae	Flavobacterium	Core	2019
ASV243	Bacteria	Firmicutes	Clostridia	Clostridiales	Clostridiaceae	Clostridium	Worm	2019
ASV244	Bacteria	Proteobacteria	Gammaproteobacteria	Burkholderiales	Burkholderiaceae	Herminiimonas	Core	2019
ASV245	Bacteria	Proteobacteria	Gammaproteobacteria	Xanthomonadales	Xanthomonadaceae	Stenotrophomonas	Core	2019
ASV246	Bacteria	Proteobacteria	Gammaproteobacteria	Pseudomonadales	Pseudomonadaceae	Azotobacter	Core	2019
ASV247	Bacteria	Proteobacteria	Gammaproteobacteria	Xanthomonadales	Rhodanobacteraceae	Luteibacter	Core	2019
ASV250	Bacteria	Firmicutes	Negativicutes	Selenomonadales	Massilibacillaceae	Massilibacillus	Non-core	2019
ASV251	Bacteria	Firmicutes	Clostridia	Tissierellales	Peptoniphilaceae	Finegoldia	Worm	2019
ASV252	Bacteria	Firmicutes	Bacilli	Haloplasmatales	Turicibacteraceae	Turicibacter	Core	2019
ASV254	Bacteria	Proteobacteria	Alphaproteobacteria	Rhizobiales	Rhizobiaceae	Pseudochrobactrum	Non-core	2019
ASV255	Bacteria	Proteobacteria	Alphaproteobacteria	Rhizobiales	Rhizobiaceae	Aureimonas	Core	2019
ASV256	Bacteria	Actinobacteriota	Actinomycetia	Actinomycetales	Micrococcaceae	Glutamicibacter	Core	2019
ASV257	Bacteria	Bacteroidota	Bacteroidia	Sphingobacteriales	Sphingobacteriaceae		Apple	2019
ASV259	Bacteria	Proteobacteria	Gammaproteobacteria	Enterobacterales	Enterobacteriaceae		Core	2019
ASV261	Bacteria	Proteobacteria	Gammaproteobacteria	Enterobacterales	Aeromonadaceae	Aeromonas	Worm	2019
ASV262	Bacteria	Firmicutes	Bacilli	Lactobacillales	Aerococcaceae	Aerococcus	Core	2019
ASV263	Bacteria	Actinobacteriota	Actinomycetia	Streptomycetales	Streptomycetaceae	Streptomyces	Apple	2019
ASV264	Bacteria	Bacteroidota	Bacteroidia	Flavobacteriales	Weeksellaceae	Chryseobacterium	Apple	2019
ASV265	Bacteria	Firmicutes	Bacilli	Bacillales	Bacillaceae	Priestia	Non-core	2019
ASV266	Bacteria	Bacteroidota	Bacteroidia	Flavobacteriales	Flavobacteriaceae	Flavobacterium	Core	2019
ASV267	Bacteria	Proteobacteria	Alphaproteobacteria	Acetobacterales	Acetobacteraceae	Swingsia	Apple	2019
ASV268	Bacteria	Proteobacteria	Gammaproteobacteria	Pseudomonadales	Pseudomonadaceae	Pseudomonas	Worm	2019
ASV269	Bacteria	Proteobacteria	Alphaproteobacteria	Acetobacterales	Acetobacteraceae		Core	2019
ASV270	Bacteria	Bacteroidota	Bacteroidia	Flavobacteriales	Flavobacteriaceae	Flavobacterium	Core	2019
ASV271	Bacteria	Bacteroidota	Bacteroidia	Chitinophagales	Chitinophagaceae	Edaphocola	Core	2019
ASV272	Bacteria	Proteobacteria	Alphaproteobacteria	Sphingomonadales	Sphingomonadaceae		Core	2019
ASV273	Bacteria	Bacteroidota	Bacteroidia	Flavobacteriales	Weeksellaceae	Chryseobacterium	Core	2019
ASV274	Bacteria	Proteobacteria	Gammaproteobacteria	Enterobacterales	Enterobacteriaceae	Erwinia	Core	2019
ASV275	Bacteria	Proteobacteria	Gammaproteobacteria	Pseudomonadales	Pseudomonadaceae	Pseudomonas	Apple	2019
ASV276	Bacteria	Bacteroidota	Bacteroidia	Cytophagales	Cyclobacteriaceae	Algoriphagus	Apple	2019
ASV277	Bacteria	Proteobacteria	Gammaproteobacteria	Burkholderiales	Burkholderiaceae		Core	2019
ASV278	Bacteria	Bacteroidota	Bacteroidia	Flavobacteriales	Flavobacteriaceae	Flavobacterium	Core	2019
ASV280	Bacteria	Acidobacteriota	Acidobacteriae	Acidobacteriales	Acidobacteriaceae		Core	2019
ASV281	Bacteria	Proteobacteria	Alphaproteobacteria	Acetobacterales	Acetobacteraceae		Core	2019
ASV282	Bacteria	Proteobacteria	Gammaproteobacteria	Burkholderiales	Burkholderiaceae		Core	2019
ASV283	Bacteria	Firmicutes	Alicyclobacillia	Tumebacillales	Tumebacillaceae	Tumebacillus	Worm	2019
ASV284	Bacteria	Proteobacteria	Gammaproteobacteria	Enterobacterales	Enterobacteriaceae	Ewingella	Worm	2019
ASV285	Bacteria	Proteobacteria	Gammaproteobacteria	Burkholderiales	Burkholderiaceae	Parasutterella	Worm	2019
ASV286	Bacteria	Proteobacteria	Alphaproteobacteria	Sphingomonadales	Sphingomonadaceae		Core	2019
ASV287	Bacteria	Proteobacteria	Gammaproteobacteria	Burkholderiales	Methylophilaceae	Methylotenera	Apple	2019
ASV288	Bacteria	Proteobacteria	Gammaproteobacteria	Burkholderiales	Burkholderiaceae	Diaphorobacter	Worm	2019
ASV291	Bacteria	Bacteroidota	Bacteroidia	Sphingobacteriales	Sphingobacteriaceae		Core	2019
ASV293	Bacteria	Bacteroidota	Bacteroidia	Sphingobacteriales	Sphingobacteriaceae	Pedobacter	Core	2019
ASV294	Bacteria	Actinobacteriota	Actinomycetia	Propionibacteriales	Propionibacteriaceae	Cutibacterium	Worm	2019
ASV295	Bacteria	Bacteroidota	Bacteroidia	Bacteroidales	Bacteroidaceae	Phocaeicola	Core	2019
ASV296	Bacteria	Bacteroidota	Bacteroidia	Bacteroidales	Bacteroidaceae	Bacteroides	Worm	2019
ASV297	Bacteria	Proteobacteria	Gammaproteobacteria	Burkholderiales	Burkholderiaceae	BIGb0124	Core	2019
ASV298	Bacteria	Actinobacteriota	Actinomycetia	Mycobacteriales	Mycobacteriaceae	Corynebacterium	Worm	2019
ASV299	Bacteria	Proteobacteria	Alphaproteobacteria	Rhizobiales	Rhizobiaceae	Agrobacterium	Core	2019
ASV300	Bacteria	Proteobacteria	Gammaproteobacteria	Burkholderiales	Burkholderiaceae		Core	2019
ASV301	Bacteria	Proteobacteria	Gammaproteobacteria	Pseudomonadales	Pseudomonadaceae	Pseudomonas	Core	2019
ASV302	Bacteria	Proteobacteria	Gammaproteobacteria	Enterobacterales	Enterobacteriaceae	Enterobacter	Core	2019
ASV303	Bacteria	Proteobacteria	Gammaproteobacteria	Pseudomonadales	Moraxellaceae	Acinetobacter	Core	2019
ASV304	Bacteria	Actinobacteriota	Actinomycetia	Actinomycetales	Microbacteriaceae	Homoserinimonas	Core	2019
ASV307	Bacteria	Firmicutes	Bacilli	Bacillales	Bacillaceae	Bacillus	Worm	2019
ASV309	Bacteria	Bacteroidota	Bacteroidia	Flavobacteriales	Weeksellaceae	Cloacibacterium	Worm	2019
ASV310	Bacteria	Actinobacteriota	Actinomycetia	Actinomycetales	Micrococcaceae	Arthrobacter	Core	2019
ASV311	Bacteria	Proteobacteria	Gammaproteobacteria	Burkholderiales	Burkholderiaceae		Core	2019
ASV312	Bacteria	Proteobacteria	Alphaproteobacteria	Rhodobacterales	Rhodobacteraceae	Paenirhodobacter	Core	2019
ASV313	Bacteria	Proteobacteria	Gammaproteobacteria	Enterobacterales	Enterobacteriaceae		Core	2019
ASV314	Bacteria	Actinobacteriota	Actinomycetia	Actinomycetales	Bifidobacteriaceae	Bifidobacterium	Worm	2019
ASV315	Bacteria	Bacteroidota	Bacteroidia	Sphingobacteriales	Sphingobacteriaceae	Pedobacter	Core	2019
ASV316	Bacteria	Proteobacteria	Alphaproteobacteria	Sphingomonadales	Sphingomonadaceae	Novosphingopyxis	Core	2019
ASV317	Bacteria	Firmicutes	Bacilli	Lactobacillales	Aerococcaceae	Ignavigranum	Core	2019
ASV318	Bacteria	Proteobacteria	Gammaproteobacteria	Xanthomonadales	Rhodanobacteraceae	Dyella	Core	2019
ASV319	Bacteria	Proteobacteria	Alphaproteobacteria	Rhizobiales	Rhizobiaceae	Agrobacterium	Core	2019
ASV320	Bacteria	Proteobacteria	Alphaproteobacteria	Acetobacterales	Acetobacteraceae		Core	2019
ASV321	Bacteria	Proteobacteria	Gammaproteobacteria	Burkholderiales	Methylophilaceae	Methylobacillus	Non-core	2019
ASV322	Bacteria	Proteobacteria	Alphaproteobacteria	Rhodobacterales	Rhodobacteraceae		Core	2019
ASV323	Bacteria	Proteobacteria	Gammaproteobacteria	Burkholderiales	Burkholderiaceae		Core	2019
ASV325	Bacteria	Proteobacteria	Gammaproteobacteria	Pseudomonadales	Pseudomonadaceae	Pseudomonas	Core	2019
ASV326	Bacteria	Proteobacteria	Alphaproteobacteria	Sphingomonadales	Sphingomonadaceae	Sphingobium	Core	2019
ASV327	Bacteria	Bacteroidota	Bacteroidia	Flavobacteriales	Weeksellaceae	Chryseobacterium	Core	2019
ASV328	Bacteria	Proteobacteria	Gammaproteobacteria	Burkholderiales	Burkholderiaceae	Paraburkholderia	Core	2019
ASV329	Bacteria	Bacteroidota	Bacteroidia	Bacteroidales	Rikenellaceae	Alistipes	Worm	2019
ASV330	Bacteria	Firmicutes	Bacilli	Lactobacillales	Carnobacteriaceae	Alloiococcus	Core	2019
ASV331	Bacteria	Actinobacteriota	Actinomycetia	Actinomycetales	Microbacteriaceae	Homoserinimonas	Core	2019
ASV332	Bacteria	Proteobacteria	Alphaproteobacteria	Rhodobacterales	Rhodobacteraceae	Paenirhodobacter	Core	2019
ASV333	Bacteria	Proteobacteria	Gammaproteobacteria	Enterobacterales	Enterobacteriaceae	Citrobacter	Worm	2019
ASV335	Bacteria	Proteobacteria	Alphaproteobacteria	Azospirillales	Azospirillaceae		Core	2019
ASV336	Bacteria	Bacteroidota	Bacteroidia	Flavobacteriales	Weeksellaceae	Chryseobacterium	Worm	2019
ASV339	Bacteria	Actinobacteriota	Actinomycetia	Mycobacteriales	Mycobacteriaceae	Corynebacterium	Core	2019
ASV340	Bacteria	Actinobacteriota	Actinomycetia	Mycobacteriales	Mycobacteriaceae	Gordonia	Non-core	2019
ASV342	Bacteria	Acidobacteriota	Acidobacteriae	Acidobacteriales	Acidobacteriaceae	Acidipila	Core	2019
ASV343	Bacteria	Bacteroidota	Bacteroidia	Flavobacteriales	Weeksellaceae	Epilithonimonas	Core	2019
ASV344	Bacteria	Proteobacteria	Gammaproteobacteria	Pseudomonadales	Pseudomonadaceae	Pseudomonas	Core	2019
ASV345	Bacteria	Proteobacteria	Gammaproteobacteria	Nitrosococcales	Methylophagaceae	Methylophaga	Worm	2019
ASV347	Bacteria	Bacteroidota	Bacteroidia	Flavobacteriales	Flavobacteriaceae	Flavobacterium	Core	2019
ASV348	Bacteria	Proteobacteria	Gammaproteobacteria	Enterobacterales	Enterobacteriaceae	Ewingella	Core	2019
ASV349	Bacteria	Proteobacteria	Gammaproteobacteria	Burkholderiales	Burkholderiaceae	Aquabacterium	Core	2019
ASV350	Bacteria	Proteobacteria	Gammaproteobacteria	Pseudomonadales	Pseudomonadaceae	Pseudomonas	Core	2019
ASV351	Bacteria	Bacteroidota	Bacteroidia	Sphingobacteriales	Sphingobacteriaceae	Pedobacter	Core	2019
ASV352	Bacteria	Firmicutes	Bacilli	Brevibacillales	Brevibacillaceae	Brevibacillus	Non-core	2019
ASV353	Bacteria	Firmicutes	Clostridia	Peptostreptococcales	Peptostreptococcaceae	Romboutsia	Worm	2019
ASV355	Bacteria	Actinobacteriota	Actinomycetia	Actinomycetales	Microbacteriaceae	Frigoribacterium	Core	2019
ASV356	Bacteria	Firmicutes	Clostridia	Lachnospirales	Lachnospiraceae	Blautia	Worm	2019
ASV357	Bacteria	Proteobacteria	Gammaproteobacteria	Pseudomonadales	Pseudomonadaceae	Pseudomonas	Core	2019
ASV358	Bacteria	Proteobacteria	Alphaproteobacteria	Rhodobacterales	Rhodobacteraceae	Paenirhodobacter	Non-core	2019
ASV359	Bacteria	Proteobacteria	Gammaproteobacteria	Pseudomonadales	Pseudomonadaceae	Pseudomonas	Core	2019
ASV360	Bacteria	Proteobacteria	Alphaproteobacteria	Sphingomonadales	Sphingomonadaceae	Sphingobium	Core	2019
ASV361	Bacteria	Actinobacteriota	Actinomycetia	Mycobacteriales	Mycobacteriaceae	Lawsonella	Worm	2019
ASV362	Bacteria	Bacteroidota	Bacteroidia	Flavobacteriales	Weeksellaceae	Chryseobacterium	Worm	2019
ASV363	Bacteria	Proteobacteria	Gammaproteobacteria	Enterobacterales	Enterobacteriaceae	Citrobacter	Core	2019
ASV364	Bacteria	Proteobacteria	Alphaproteobacteria	Rhizobiales	Beijerinckiaceae	Methylobacterium	Worm	2019
ASV365	Bacteria	Proteobacteria	Gammaproteobacteria	Pseudomonadales	Moraxellaceae	Acinetobacter	Worm	2019
ASV366	Bacteria	Actinobacteriota	Actinomycetia	Mycobacteriales	Mycobacteriaceae	Corynebacterium	Core	2019
ASV367	Bacteria	Actinobacteriota	Actinomycetia	Mycobacteriales	Mycobacteriaceae	Corynebacterium	Worm	2019
ASV368	Bacteria	Proteobacteria	Gammaproteobacteria	Xanthomonadales	Rhodanobacteraceae	Frateuria	Core	2019
ASV369	Bacteria	Proteobacteria	Alphaproteobacteria	Rhodobacterales	Rhodobacteraceae	Paenirhodobacter	Core	2019
ASV370	Bacteria	Proteobacteria	Alphaproteobacteria	Rhizobiales	Rhizobiaceae	Mesorhizobium	Apple	2019
ASV371	Bacteria	Proteobacteria	Gammaproteobacteria	Enterobacterales	Enterobacteriaceae	Ewingella	Worm	2019
ASV372	Bacteria	Proteobacteria	Alphaproteobacteria	Rhizobiales	Rhizobiaceae	Rhizobium	Core	2019
ASV373	Bacteria	Acidobacteriota	Acidobacteriae	Acidobacteriales	Acidobacteriaceae	Granulicella	Core	2019
ASV374	Bacteria	Firmicutes	Clostridia	Monoglobales	UBA1381	CAG-41	Worm	2019
ASV376	Bacteria	Proteobacteria	Alphaproteobacteria	Sphingomonadales	Sphingomonadaceae	Sphingopyxis	Core	2019
ASV377	Bacteria	Bacteroidota	Bacteroidia	Cytophagales	Spirosomaceae	Dyadobacter	Worm	2019
ASV378	Bacteria	Proteobacteria	Gammaproteobacteria	Burkholderiales	Burkholderiaceae		Core	2019
ASV379	Bacteria	Proteobacteria	Alphaproteobacteria	Sphingomonadales	Sphingomonadaceae	Novosphingopyxis	Core	2019
ASV382	Bacteria	Bacteroidota	Bacteroidia	Sphingobacteriales	Sphingobacteriaceae		Non-core	2019
ASV383	Bacteria	Proteobacteria	Gammaproteobacteria	Burkholderiales	Burkholderiaceae		Core	2019
ASV384	Bacteria	Proteobacteria	Alphaproteobacteria	Rhizobiales	Rhizobiaceae	Paramesorhizobium	Worm	2019
ASV385	Bacteria	Proteobacteria	Gammaproteobacteria	Pseudomonadales	Pseudomonadaceae		Core	2019
ASV387	Bacteria	Verrucomicrobiota	Verrucomicrobiae	Verrucomicrobiales	Akkermansiaceae		Core	2019
ASV388	Bacteria	Bacteroidota	Bacteroidia	Sphingobacteriales	Sphingobacteriaceae	Pedobacter	Non-core	2019
ASV389	Bacteria	Firmicutes	Bacilli	Lactobacillales	Lactobacillaceae	Ligilactobacillus	Worm	2019
ASV390	Bacteria	Firmicutes	Bacilli	Lactobacillales	Streptococcaceae	Lactococcus	Core	2019
ASV391	Bacteria	Actinobacteriota	Actinomycetia	Mycobacteriales	Mycobacteriaceae	Corynebacterium	Worm	2019
ASV393	Bacteria	Bacteroidota	Bacteroidia	Sphingobacteriales	Sphingobacteriaceae	Pedobacter	Core	2019
ASV395	Bacteria	Proteobacteria	Gammaproteobacteria	Burkholderiales	Burkholderiaceae		Core	2019
ASV396	Bacteria	Proteobacteria	Gammaproteobacteria	Burkholderiales	Burkholderiaceae		Core	2019
ASV397	Bacteria	Proteobacteria	Gammaproteobacteria	Burkholderiales	Burkholderiaceae		Core	2019
ASV398	Bacteria	Actinobacteriota	Actinomycetia	Mycobacteriales	Mycobacteriaceae	Corynebacterium	Core	2019
ASV399	Bacteria	Proteobacteria	Gammaproteobacteria	Xanthomonadales	Xanthomonadaceae	Luteimonas	Core	2019
ASV401	Bacteria	Proteobacteria	Alphaproteobacteria	Sphingomonadales	Sphingomonadaceae	Sphingobium	Core	2019
ASV402	Bacteria	Proteobacteria	Alphaproteobacteria	Caulobacterales	Caulobacteraceae	Brevundimonas	Core	2019
ASV403	Bacteria	Firmicutes	Clostridia	Peptostreptococcales	Peptostreptococcaceae	Romboutsia	Worm	2019
ASV405	Bacteria	Proteobacteria	Gammaproteobacteria	Enterobacterales	Enterobacteriaceae		Core	2019
ASV406	Bacteria	Proteobacteria	Gammaproteobacteria	Burkholderiales	Burkholderiaceae		Core	2019
ASV407	Bacteria	Firmicutes	Bacilli	Bacillales	DSM-1321	BacillusN	Non-core	2019
ASV408	Bacteria	Proteobacteria	Alphaproteobacteria	Rhizobiales	Beijerinckiaceae	Methylobacterium	Core	2019
ASV409	Bacteria	Bacteroidota	Bacteroidia	Cytophagales	Cyclobacteriaceae	Chryseolinea	Non-core	2019
ASV410	Bacteria	Proteobacteria	Gammaproteobacteria	Pseudomonadales	Pseudomonadaceae	Pseudomonas	Core	2019
ASV411	Bacteria	Proteobacteria	Alphaproteobacteria	Acetobacterales	Acetobacteraceae		Worm	2019
ASV412	Bacteria	Firmicutes	Clostridia	Oscillospirales	Ruminococcaceae	Faecalibacterium	Worm	2019
ASV413	Bacteria	Bacteroidota	Bacteroidia	Sphingobacteriales	Sphingobacteriaceae	Pedobacter	Non-core	2019
ASV414	Bacteria	Proteobacteria	Alphaproteobacteria	Acetobacterales	Acetobacteraceae	Roseomonas	Worm	2019
ASV415	Bacteria	Bacteroidota	Bacteroidia	Sphingobacteriales	Sphingobacteriaceae	Sphingobacterium	Non-core	2019
ASV416	Bacteria	Proteobacteria	Gammaproteobacteria	Enterobacterales	Enterobacteriaceae	Salmonella	Worm	2019
ASV417	Bacteria	Bacteroidota	Bacteroidia	Cytophagales	Spirosomaceae	Spirosoma	Worm	2019
ASV418	Bacteria	Proteobacteria	Gammaproteobacteria	Burkholderiales	Burkholderiaceae	Diaphorobacter	Core	2019
ASV419	Bacteria	Proteobacteria	Gammaproteobacteria	Enterobacterales	Enterobacteriaceae	Pseudocitrobacter	Worm	2019
ASV420	Bacteria	Firmicutes	Clostridia	Lachnospirales	Lachnospiraceae	Blautia	Worm	2019
ASV421	Bacteria	Proteobacteria	Alphaproteobacteria	Caulobacterales	Caulobacteraceae	Brevundimonas	Core	2019
ASV422	Bacteria	Actinobacteriota	Actinomycetia	Actinomycetales	Microbacteriaceae	Homoserinimonas	Worm	2019
ASV423	Bacteria	Bacteroidota	Bacteroidia	Flavobacteriales	Weeksellaceae	Cloacibacterium	Worm	2019
ASV424	Bacteria	Proteobacteria	Alphaproteobacteria	Rhodobacterales	Rhodobacteraceae		Core	2019
ASV425	Bacteria	Actinobacteriota	Actinomycetia	Actinomycetales	Microbacteriaceae	Homoserinimonas	Core	2019
ASV426	Bacteria	Proteobacteria	Gammaproteobacteria	Enterobacterales	Enterobacteriaceae		Core	2019
ASV427	Bacteria	Proteobacteria	Gammaproteobacteria	Enterobacterales	Enterobacteriaceae	Enterobacter	Apple	2019
ASV428	Bacteria	Proteobacteria	Gammaproteobacteria	Pseudomonadales	Pseudomonadaceae	Pseudomonas	Core	2019
ASV429	Bacteria	Proteobacteria	Gammaproteobacteria	Burkholderiales	Burkholderiaceae	Rugamonas	Core	2019
ASV430	Bacteria	Bacteroidota	Bacteroidia	Flavobacteriales	Weeksellaceae	Epilithonimonas	Core	2019
ASV431	Bacteria	Bacteroidota	Bacteroidia	Flavobacteriales	Weeksellaceae	Chryseobacterium	Apple	2019
ASV432	Bacteria	Proteobacteria	Alphaproteobacteria	Rhizobiales	Rhizobiaceae	Agrobacterium	Core	2019
ASV433	Bacteria	Proteobacteria	Gammaproteobacteria	Pseudomonadales	Pseudomonadaceae	Pseudomonas	Core	2019
ASV435	Bacteria	Firmicutes	Bacilli	Lactobacillales	Enterococcaceae	Enterococcus	Worm	2019
ASV436	Bacteria	Proteobacteria	Gammaproteobacteria	Enterobacterales	Enterobacteriaceae	Proteus	Worm	2019
ASV437	Bacteria	Proteobacteria	Gammaproteobacteria	Pseudomonadales	Halomonadaceae	Halomonas	Worm	2019
ASV438	Bacteria	Proteobacteria	Alphaproteobacteria	Rhizobiales	Rhizobiaceae	Rhizobium	Core	2019
ASV440	Bacteria	Bacteroidota	Bacteroidia	Cytophagales	Spirosomaceae	Dyadobacter	Core	2019
ASV441	Bacteria	Actinobacteriota	Actinomycetia	Mycobacteriales	Pseudonocardiaceae	Saccharomonospora	Non-core	2019
ASV444	Bacteria	Proteobacteria	Gammaproteobacteria	Burkholderiales	Burkholderiaceae		Core	2019
ASV445	Bacteria	Proteobacteria	Gammaproteobacteria	Burkholderiales	Burkholderiaceae	Rugamonas	Core	2019
ASV446	Bacteria	Proteobacteria	Gammaproteobacteria	Burkholderiales	Burkholderiaceae	Rhodoferax	Core	2019
ASV447	Bacteria	Bacteroidota	Bacteroidia	Flavobacteriales	Weeksellaceae	Epilithonimonas	Core	2019
ASV448	Bacteria	Bacteroidota	Bacteroidia	Sphingobacteriales	Sphingobacteriaceae	Pedobacter	Core	2019
ASV449	Bacteria	Proteobacteria	Gammaproteobacteria	Burkholderiales	Burkholderiaceae	Variovorax	Core	2019
ASV450	Bacteria	Proteobacteria	Gammaproteobacteria	Burkholderiales	Burkholderiaceae	Herminiimonas	Core	2019
ASV454	Bacteria	Proteobacteria	Gammaproteobacteria	Enterobacterales	Enterobacteriaceae		Worm	2019
ASV455	Bacteria	Firmicutes	Bacilli	Lactobacillales	Lactobacillaceae	Lactobacillus	Worm	2019
ASV456	Bacteria	Proteobacteria	Alphaproteobacteria	Sphingomonadales	Sphingomonadaceae	Sphingobium	Core	2019
ASV457	Bacteria	Actinobacteriota	Actinomycetia	Actinomycetales	Micrococcaceae	Glutamicibacter	Worm	2019
ASV458	Bacteria	Actinobacteriota	Actinomycetia	Actinomycetales	Micrococcaceae	Arthrobacter	Apple	2019
ASV459	Bacteria	Proteobacteria	Gammaproteobacteria	Burkholderiales	Burkholderiaceae		Core	2019
ASV461	Bacteria	Bacteroidota	Bacteroidia	Cytophagales	Cyclobacteriaceae	Algoriphagus	Core	2019
ASV462	Bacteria	Proteobacteria	Alphaproteobacteria	Rhizobiales	Rhizobiaceae	Agrobacterium	Core	2019
ASV463	Bacteria	Proteobacteria	Gammaproteobacteria	Burkholderiales	Burkholderiaceae	Burkholderia	Core	2019
ASV464	Bacteria	Deinococcota	Deinococci	Deinococcales	Deinococcaceae	Deinococcus	Worm	2019
ASV465	Bacteria	Proteobacteria	Gammaproteobacteria	Enterobacterales	Enterobacteriaceae	Enterobacter	Apple	2019
ASV467	Bacteria	Proteobacteria	Gammaproteobacteria	Enterobacterales	Enterobacteriaceae	Ewingella	Core	2019
ASV468	Bacteria	Proteobacteria	Alphaproteobacteria	Sphingomonadales	Sphingomonadaceae	Sphingobium	Core	2019
ASV469	Bacteria	Bacteroidota	Bacteroidia	Sphingobacteriales	Sphingobacteriaceae	Pedobacter	Core	2019
ASV470	Bacteria	Bacteroidota	Bacteroidia	Sphingobacteriales	Sphingobacteriaceae	Pedobacter	Core	2019
ASV471	Bacteria	Proteobacteria	Gammaproteobacteria	Burkholderiales	Burkholderiaceae	Herminiimonas	Core	2019
ASV472	Bacteria	Proteobacteria	Alphaproteobacteria	Caulobacterales	Caulobacteraceae	Brevundimonas	Core	2019
ASV473	Bacteria	Proteobacteria	Gammaproteobacteria	Enterobacterales	Pasteurellaceae	Haemophilus	Worm	2019
ASV474	Bacteria	Proteobacteria	Alphaproteobacteria	Rhodobacterales	Rhodobacteraceae	Paenirhodobacter	Core	2019
ASV475	Bacteria	Proteobacteria	Gammaproteobacteria	Xanthomonadales	Xanthomonadaceae	Luteimonas	Core	2019
ASV476	Bacteria	Deinococcota	Deinococci	Deinococcales	Thermaceae	Thermus	Worm	2019
ASV477	Bacteria	Bacteroidota	Bacteroidia	Bacteroidales	Bacteroidaceae	Bacteroides	Worm	2019
ASV479	Bacteria	Proteobacteria	Alphaproteobacteria	Rhizobiales	Rhizobiaceae	Pseudochrobactrum	Core	2019
ASV481	Bacteria	Proteobacteria	Alphaproteobacteria	Sphingomonadales	Sphingomonadaceae	Novosphingopyxis	Core	2019
ASV482	Bacteria	Actinobacteriota	Actinomycetia	Propionibacteriales	Nocardioidaceae	Nocardioides	Worm	2019
ASV483	Bacteria	Proteobacteria	Gammaproteobacteria	Enterobacterales	Enterobacteriaceae	Ewingella	Worm	2019
ASV484	Bacteria	Actinobacteriota	Actinomycetia	Actinomycetales	Micrococcaceae	Kocuria	Worm	2019
ASV485	Bacteria	Firmicutes	Bacilli	Lactobacillales	Streptococcaceae	Streptococcus	Worm	2019
ASV486	Bacteria	Proteobacteria	Gammaproteobacteria	Enterobacterales	Enterobacteriaceae	Erwinia	Core	2019
ASV487	Bacteria	Proteobacteria	Gammaproteobacteria	Burkholderiales	Burkholderiaceae		Core	2019
ASV488	Bacteria	Firmicutes	Bacilli	Staphylococcales	Staphylococcaceae	Staphylococcus	Worm	2019
ASV489	Bacteria	Firmicutes	Bacilli	Staphylococcales	Staphylococcaceae	Staphylococcus	Non-core	2019
ASV491	Bacteria	Proteobacteria	Gammaproteobacteria	Burkholderiales	Burkholderiaceae		Core	2019
ASV492	Bacteria	Proteobacteria	Gammaproteobacteria	Burkholderiales	Burkholderiaceae		Core	2019
ASV493	Bacteria	Verrucomicrobiota	Verrucomicrobiae	Verrucomicrobiales	Akkermansiaceae	UBA1315	Core	2019
ASV494	Bacteria	Proteobacteria	Gammaproteobacteria	Xanthomonadales	Xanthomonadaceae	Stenotrophomonas	Non-core	2019
ASV495	Bacteria	Bacteroidota	Bacteroidia	Flavobacteriales	Flavobacteriaceae	Flavobacterium	Core	2019
ASV497	Bacteria	Proteobacteria	Gammaproteobacteria	Pseudomonadales	Moraxellaceae	Acinetobacter	Worm	2019
ASV498	Bacteria	Actinobacteriota	Actinomycetia	Actinomycetales	Brevibacteriaceae	Brevibacterium	Core	2019
ASV499	Bacteria	Proteobacteria	Alphaproteobacteria	Sphingomonadales	Sphingomonadaceae	Novosphingopyxis	Core	2019
ASV500	Bacteria	Firmicutes	Bacilli	Brevibacillales	Brevibacillaceae	Brevibacillus	Worm	2019
ASV502	Bacteria	Actinobacteriota	Actinomycetia	Actinomycetales	Microbacteriaceae	Microbacterium	Worm	2019
ASV504	Bacteria	Firmicutes	Bacilli	Lactobacillales	Lactobacillaceae	Leuconostoc	Non-core	2019
ASV505	Bacteria	Proteobacteria	Gammaproteobacteria	Enterobacterales	Enterobacteriaceae		Core	2019
ASV506	Bacteria	Proteobacteria	Alphaproteobacteria	Rhizobiales	Rhizobiaceae	Neorhizobium	Core	2019
ASV507	Bacteria	Proteobacteria	Gammaproteobacteria	Burkholderiales	Burkholderiaceae		Core	2019
ASV508	Bacteria	Actinobacteriota	Actinomycetia	Actinomycetales	Cellulomonadaceae	Luteimicrobium	Core	2019
ASV509	Bacteria	Proteobacteria	Gammaproteobacteria	Burkholderiales	Burkholderiaceae	Rugamonas	Core	2019
ASV510	Bacteria	Actinobacteriota	Actinomycetia	Mycobacteriales	Mycobacteriaceae	Corynebacterium	Core	2019
ASV511	Bacteria	Bacteroidota	Bacteroidia	Flavobacteriales	Weeksellaceae	Chryseobacterium	Core	2019
ASV512	Bacteria	Proteobacteria	Alphaproteobacteria	Rhizobiales	Rhizobiaceae	Neorhizobium	Core	2019
ASV513	Bacteria	Proteobacteria	Gammaproteobacteria	Enterobacterales	Enterobacteriaceae		Worm	2019
ASV514	Bacteria	Proteobacteria	Gammaproteobacteria	Xanthomonadales	Rhodanobacteraceae	Luteibacter	Core	2019
ASV515	Bacteria	Proteobacteria	Gammaproteobacteria	Burkholderiales	Burkholderiaceae	Comamonas	Core	2019
ASV516	Bacteria	Proteobacteria	Gammaproteobacteria	Burkholderiales	Burkholderiaceae		Core	2019
ASV517	Bacteria	Proteobacteria	Alphaproteobacteria	Sphingomonadales	Sphingomonadaceae	Sphingobium	Core	2019
ASV518	Bacteria	Proteobacteria	Alphaproteobacteria	Caulobacterales	Caulobacteraceae	Brevundimonas	Core	2019
ASV519	Bacteria	Proteobacteria	Gammaproteobacteria	Burkholderiales	Burkholderiaceae		Core	2019
ASV520	Bacteria	Firmicutes	Bacilli	Lactobacillales	Enterococcaceae	Enterococcus	Worm	2019
ASV521	Bacteria	Actinobacteriota	Actinomycetia	Mycobacteriales	Mycobacteriaceae	Corynebacterium	Worm	2019
ASV522	Bacteria	Proteobacteria	Alphaproteobacteria	Sphingomonadales	Sphingomonadaceae	Novosphingopyxis	Core	2019
ASV523	Bacteria	Bacteroidota	Bacteroidia	Flavobacteriales	Flavobacteriaceae	Flavobacterium	Core	2019
ASV524	Bacteria	Proteobacteria	Gammaproteobacteria	Enterobacterales	Enterobacteriaceae		Worm	2019
ASV525	Bacteria	Firmicutes	Clostridia	Lachnospirales	Lachnospiraceae	Anaerostipes	Worm	2019
ASV526	Bacteria	Proteobacteria	Gammaproteobacteria	Enterobacterales	Enterobacteriaceae	Ewingella	Core	2019
ASV528	Bacteria	Proteobacteria	Alphaproteobacteria	Acetobacterales	Acetobacteraceae		Core	2019
ASV529	Bacteria	Proteobacteria	Alphaproteobacteria	Rhizobiales	Rhizobiaceae	Agrobacterium	Core	2019
ASV531	Bacteria	Proteobacteria	Alphaproteobacteria	Rhizobiales	Methyloligellaceae	Methyloligella	Worm	2019
ASV534	Bacteria	Bacteroidota	Bacteroidia	Flavobacteriales	Flavobacteriaceae	Flavobacterium	Core	2019
ASV535	Bacteria	Firmicutes	Clostridia	Oscillospirales	Ruminococcaceae		Worm	2019
ASV538	Bacteria	Actinobacteriota	Actinomycetia	Streptomycetales	Streptomycetaceae	Streptomyces	Apple	2019
ASV539	Bacteria	Proteobacteria	Alphaproteobacteria	Rhizobiales	Rhizobiaceae	Aureimonas	Worm	2019
ASV540	Bacteria	Proteobacteria	Gammaproteobacteria	Burkholderiales	Burkholderiaceae	Rhizobacter	Core	2019
ASV542	Bacteria	Proteobacteria	Gammaproteobacteria	Pseudomonadales	Pseudomonadaceae	Pseudomonas	Core	2019
ASV546	Bacteria	Proteobacteria	Gammaproteobacteria	Enterobacterales	Enterobacteriaceae		Core	2019
ASV548	Bacteria	Proteobacteria	Alphaproteobacteria	Sphingomonadales	Sphingomonadaceae		Core	2019
ASV549	Bacteria	Proteobacteria	Gammaproteobacteria	Enterobacterales	Enterobacteriaceae		Core	2019
ASV550	Bacteria	Actinobacteriota	Actinomycetia	Actinomycetales	Microbacteriaceae	Homoserinimonas	Worm	2019
ASV551	Bacteria	Bacteroidota	Bacteroidia	Flavobacteriales	Flavobacteriaceae	Flavobacterium	Core	2019
ASV552	Bacteria	Proteobacteria	Gammaproteobacteria	Burkholderiales	Burkholderiaceae		Core	2019
ASV553	Bacteria	Actinobacteriota	Actinomycetia	Actinomycetales	Microbacteriaceae	Conyzicola	Core	2019
ASV556	Bacteria	Firmicutes	Clostridia	Lachnospirales	Lachnospiraceae	Enterocloster	Worm	2019
ASV557	Bacteria	Bacteroidota	Bacteroidia	Bacteroidales	Bacteroidaceae	Bacteroides	Worm	2019
ASV558	Bacteria	Proteobacteria	Gammaproteobacteria	Pseudomonadales	Pseudomonadaceae	Pseudomonas	Worm	2019
ASV560	Bacteria	Firmicutes	Bacilli	Lactobacillales	Streptococcaceae	Streptococcus	Worm	2019
ASV561	Bacteria	Firmicutes	Clostridia	Monoglobales	UBA1381	CAG-41	Worm	2019
ASV563	Bacteria	Proteobacteria	Alphaproteobacteria	Rhizobiales	Rhizobiaceae	Aureimonas	Worm	2019
ASV564	Bacteria	Acidobacteriota	Acidobacteriae	Acidobacteriales	Acidobacteriaceae	Terriglobus	Apple	2019
ASV565	Bacteria	Proteobacteria	Alphaproteobacteria	Rhizobiales	Beijerinckiaceae	Methylobacterium	Core	2019
ASV567	Bacteria	Proteobacteria	Gammaproteobacteria	Enterobacterales	Enterobacteriaceae		Apple	2019
ASV568	Bacteria	Proteobacteria	Gammaproteobacteria	Enterobacterales	Enterobacteriaceae	Ewingella	Core	2019
ASV569	Bacteria	Proteobacteria	Alphaproteobacteria	Sphingomonadales	Sphingomonadaceae	Sphingobium	Worm	2019
ASV571	Bacteria	Proteobacteria	Gammaproteobacteria	Enterobacterales	Enterobacteriaceae	Tatumella	Core	2019
ASV572	Bacteria	Proteobacteria	Alphaproteobacteria	Acetobacterales	Acetobacteraceae		Core	2019
ASV573	Bacteria	Actinobacteriota	Actinomycetia	Actinomycetales	Brevibacteriaceae	Brevibacterium	Non-core	2019
ASV574	Bacteria	Bacteroidota	Bacteroidia	Flavobacteriales	Flavobacteriaceae	Flavobacterium	Core	2019
ASV575	Bacteria	Actinobacteriota	Actinomycetia	Mycobacteriales	Mycobacteriaceae	Corynebacterium	Worm	2019
ASV576	Bacteria	Firmicutes	Bacilli	Thermoactinomycetales	Thermoactinomycetaceae	Planifilum	Non-core	2019
ASV577	Bacteria	Actinobacteriota	Actinomycetia	Actinomycetales	Microbacteriaceae	Homoserinimonas	Core	2019
ASV578	Bacteria	Proteobacteria	Gammaproteobacteria	Burkholderiales	Burkholderiaceae		Core	2019
ASV579	Bacteria	Firmicutes	Bacilli	Lactobacillales	Aerococcaceae	Granulicatella	Worm	2019
ASV580	Bacteria	Proteobacteria	Gammaproteobacteria	Xanthomonadales	Xanthomonadaceae	Stenotrophomonas	Core	2019
ASV581	Bacteria	Proteobacteria	Gammaproteobacteria	Burkholderiales	Burkholderiaceae		Core	2019
ASV582	Bacteria	Proteobacteria	Gammaproteobacteria	Pseudomonadales	Pseudomonadaceae	Pseudomonas	Apple	2019
ASV584	Bacteria	Proteobacteria	Gammaproteobacteria	Pseudomonadales	Cellvibrionaceae	Cellvibrio	Non-core	2019
ASV585	Bacteria	Proteobacteria	Gammaproteobacteria	Enterobacterales	Enterobacteriaceae		Core	2019
ASV586	Bacteria	Proteobacteria	Gammaproteobacteria	Enterobacterales	Enterobacteriaceae	Tatumella	Core	2019
ASV589	Bacteria	Proteobacteria	Gammaproteobacteria	Enterobacterales	Enterobacteriaceae		Worm	2019
ASV593	Bacteria	Proteobacteria	Gammaproteobacteria	Burkholderiales	Burkholderiaceae	Massilia	Worm	2019
ASV594	Bacteria	Proteobacteria	Alphaproteobacteria	Sphingomonadales	Sphingomonadaceae		Core	2019
ASV595	Bacteria	Proteobacteria	Gammaproteobacteria	Burkholderiales	Burkholderiaceae	Variovorax	Core	2019
ASV596	Bacteria	Proteobacteria	Gammaproteobacteria	Pseudomonadales	Pseudomonadaceae		Core	2019
ASV598	Bacteria	Proteobacteria	Alphaproteobacteria	Acetobacterales	Acetobacteraceae	Tanticharoenia	Core	2019
ASV599	Bacteria	Firmicutes	Bacilli	Staphylococcales	Gemellaceae	Gemella	Worm	2019
ASV601	Bacteria	Bacteroidota	Bacteroidia	Cytophagales	Spirosomaceae	Dyadobacter	Core	2019
ASV602	Bacteria	Proteobacteria	Gammaproteobacteria	Enterobacterales	Aeromonadaceae	Aeromonas	Worm	2019
ASV603	Bacteria	Proteobacteria	Gammaproteobacteria	Pseudomonadales	Pseudomonadaceae	Pseudomonas	Core	2019
ASV604	Bacteria	Proteobacteria	Gammaproteobacteria	Enterobacterales	Enterobacteriaceae	Enterobacter	Core	2019
ASV605	Bacteria	Actinobacteriota	Actinomycetia	Actinomycetales	Microbacteriaceae	Homoserinimonas	Core	2019
ASV607	Bacteria	Firmicutes	Clostridia	Clostridiales	Clostridiaceae	Clostridium	Non-core	2019
ASV608	Bacteria	Proteobacteria	Gammaproteobacteria	Pseudomonadales	Pseudomonadaceae		Core	2019
ASV610	Bacteria	Proteobacteria	Alphaproteobacteria	Caulobacterales	Caulobacteraceae	Brevundimonas	Core	2019
ASV611	Bacteria	Bacteroidota	Bacteroidia	Sphingobacteriales	Sphingobacteriaceae	Pedobacter	Core	2019
ASV612	Bacteria	Proteobacteria	Gammaproteobacteria	Burkholderiales	Burkholderiaceae	Paraburkholderia	Core	2019
ASV613	Bacteria	Bacteroidota	Bacteroidia	Cytophagales	Spirosomaceae	Dyadobacter	Core	2019
ASV614	Bacteria	Proteobacteria	Gammaproteobacteria	Pseudomonadales	Moraxellaceae	Acinetobacter	Core	2019
ASV615	Bacteria	Proteobacteria	Gammaproteobacteria	Burkholderiales	Burkholderiaceae	Kinneretia	Non-core	2019
ASV616	Bacteria	Bacteroidota	Bacteroidia	Bacteroidales	Bacteroidaceae	Bacteroides	Worm	2019
ASV617	Bacteria	Firmicutes	Bacilli	Lactobacillales	Aerococcaceae	Granulicatella	Worm	2019
ASV619	Bacteria	Bacteroidota	Bacteroidia	Sphingobacteriales	Sphingobacteriaceae	Pedobacter	Core	2019
ASV620	Bacteria	Proteobacteria	Gammaproteobacteria	Xanthomonadales	Xanthomonadaceae	Pseudoxanthomonas	Core	2019
ASV621	Bacteria	Actinobacteriota	Actinomycetia	Actinomycetales	Micrococcaceae	Kocuria	Worm	2019
ASV622	Bacteria	Bacteroidota	Bacteroidia	Sphingobacteriales	Sphingobacteriaceae	Mucilaginibacter	Core	2019
ASV623	Bacteria	Firmicutes	Clostridia	Lachnospirales	Lachnospiraceae	Anaerocolumna	Core	2019
ASV624	Bacteria	Proteobacteria	Gammaproteobacteria	Burkholderiales	Burkholderiaceae	Achromobacter	Non-core	2019
ASV625	Bacteria	Proteobacteria	Alphaproteobacteria	Rhizobiales	Beijerinckiaceae	Methylobacterium	Core	2019
ASV626	Bacteria	Proteobacteria	Alphaproteobacteria	Rhizobiales	Devosiaceae	Devosia	Worm	2019
ASV627	Bacteria	Actinobacteriota	Actinomycetia	Actinomycetales	Dermabacteraceae	Brachybacterium	Apple	2019
ASV628	Bacteria	Proteobacteria	Gammaproteobacteria	Xanthomonadales	Xanthomonadaceae	Stenotrophomonas	Core	2019
ASV629	Bacteria	Proteobacteria	Gammaproteobacteria	Pseudomonadales	Pseudomonadaceae	Pseudomonas	Core	2019
ASV632	Bacteria	Actinobacteriota	Actinomycetia	Streptomycetales	Streptomycetaceae	Streptomyces	Worm	2019
ASV633	Bacteria	Firmicutes	Clostridia	Oscillospirales	Ruminococcaceae	Faecalibacterium	Worm	2019
ASV634	Bacteria	Proteobacteria	Gammaproteobacteria	Pseudomonadales	Pseudomonadaceae	Pseudomonas	Core	2019
ASV635	Bacteria	Proteobacteria	Alphaproteobacteria	Rhizobiales	Devosiaceae	Arsenicitalea	Core	2019
ASV636	Bacteria	Firmicutes	Clostridia	Clostridiales	Clostridiaceae	Clostridium	Core	2019
ASV637	Bacteria	Firmicutes	Clostridia	Lachnospirales	Lachnospiraceae	Blautia	Worm	2019
ASV638	Bacteria	Proteobacteria	Gammaproteobacteria	Burkholderiales	Burkholderiaceae		Core	2019
ASV639	Bacteria	Bacteroidota	Bacteroidia	Bacteroidales	Bacteroidaceae	Bacteroides	Worm	2019
ASV640	Bacteria	Firmicutes	Bacilli	Lactobacillales	Streptococcaceae	Streptococcus	Worm	2019
ASV641	Bacteria	Proteobacteria	Gammaproteobacteria	Burkholderiales	Burkholderiaceae	Azohydromonas	Apple	2019
ASV642	Bacteria	Proteobacteria	Gammaproteobacteria	Pseudomonadales	Pseudomonadaceae	Pseudomonas	Core	2019
ASV643	Bacteria	Actinobacteriota	Actinomycetia	Mycobacteriales	Mycobacteriaceae	Nocardia	Apple	2019
ASV645	Bacteria	Firmicutes	Clostridia	Lachnospirales	Lachnospiraceae		Worm	2019
ASV646	Bacteria	Proteobacteria	Gammaproteobacteria	Enterobacterales	Enterobacteriaceae	Enterobacter	Core	2019
ASV649	Bacteria	Bacteroidota	Bacteroidia	Chitinophagales	Chitinophagaceae		Core	2019
ASV650	Bacteria	Bacteroidota	Bacteroidia	Sphingobacteriales	Sphingobacteriaceae	Sphingobacterium	Non-core	2019
ASV651	Bacteria	Proteobacteria	Gammaproteobacteria	Burkholderiales	Burkholderiaceae	Acidovorax	Apple	2019
ASV652	Bacteria	Firmicutes	Bacilli	Lactobacillales	Aerococcaceae	Fundicoccus	Core	2019
ASV653	Bacteria	Actinobacteriota	Actinomycetia	Actinomycetales	Microbacteriaceae		Worm	2019
ASV654	Bacteria	Actinobacteriota	Actinomycetia	Actinomycetales	Micrococcaceae	Rothia	Worm	2019
ASV655	Bacteria	Actinobacteriota	Actinomycetia	Actinomycetales	Dermabacteraceae	Brachybacterium	Apple	2019
ASV656	Bacteria	Bacteroidota	Bacteroidia	Bacteroidales	Muribaculaceae	UBA7173	Worm	2019
ASV659	Bacteria	Proteobacteria	Alphaproteobacteria	Sphingomonadales	Sphingomonadaceae	Sphingobium	Worm	2019
ASV660	Bacteria	Firmicutes	Clostridia	Clostridiales	Clostridiaceae	Clostridium	Core	2019
ASV661	Bacteria	Actinobacteriota	Actinomycetia	Actinomycetales	Microbacteriaceae	Homoserinimonas	Core	2019
ASV662	Bacteria	Proteobacteria	Gammaproteobacteria	Pseudomonadales	Pseudomonadaceae	Pseudomonas	Core	2019
ASV664	Bacteria	Firmicutes	Clostridia	Tissierellales	Peptoniphilaceae	Helcococcus	Core	2019
ASV667	Bacteria	Actinobacteriota	Actinomycetia	Actinomycetales	Brevibacteriaceae	Brevibacterium	Apple	2019
ASV669	Bacteria	Proteobacteria	Gammaproteobacteria	Enterobacterales	Enterobacteriaceae	SoCistrobi	Core	2019
ASV674	Bacteria	Proteobacteria	Gammaproteobacteria	Pseudomonadales	Pseudomonadaceae	Pseudomonas	Core	2019
ASV675	Bacteria	Proteobacteria	Alphaproteobacteria	Rhizobiales	Beijerinckiaceae	Microvirga	Core	2019
ASV676	Bacteria	Proteobacteria	Alphaproteobacteria	Rhizobiales	Rhizobiaceae	Neorhizobium	Core	2019
ASV677	Bacteria	Proteobacteria	Alphaproteobacteria	Rhodobacterales	Rhodobacteraceae	Cereibacter	Worm	2019
ASV678	Bacteria	Proteobacteria	Gammaproteobacteria	Burkholderiales	Burkholderiaceae	Aquabacterium	Non-core	2019
ASV680	Bacteria	Firmicutes	Clostridia	Lachnospirales	Lachnospiraceae	Blautia	Worm	2019
ASV681	Bacteria	Proteobacteria	Gammaproteobacteria	Burkholderiales	Burkholderiaceae		Non-core	2019
ASV682	Bacteria	Proteobacteria	Alphaproteobacteria	Acetobacterales	Acetobacteraceae	Acidisoma	Core	2019
ASV684	Bacteria	Firmicutes	Bacilli	Brevibacillales	Brevibacillaceae	Brevibacillus	Non-core	2019
ASV685	Bacteria	Proteobacteria	Gammaproteobacteria	Enterobacterales	Enterobacteriaceae	Enterobacter	Core	2019
ASV687	Bacteria	Proteobacteria	Gammaproteobacteria	Burkholderiales	Burkholderiaceae		Core	2019
ASV688	Bacteria	Proteobacteria	Alphaproteobacteria	Rhodobacterales	Rhodobacteraceae	Paenirhodobacter	Core	2019
ASV689	Bacteria	Proteobacteria	Gammaproteobacteria	Pseudomonadales	Moraxellaceae	Acinetobacter	Core	2019
ASV690	Bacteria	Actinobacteriota	Actinomycetia	Actinomycetales	Micrococcaceae	MA-N2	Worm	2019
ASV691	Bacteria	Proteobacteria	Gammaproteobacteria	Pseudomonadales	Pseudomonadaceae	Pseudomonas	Core	2019
ASV692	Bacteria	Proteobacteria	Gammaproteobacteria	Xanthomonadales	Xanthomonadaceae	Xanthomonas	Core	2019
ASV693	Bacteria	Proteobacteria	Gammaproteobacteria	Burkholderiales	Burkholderiaceae		Worm	2019
ASV696	Bacteria	Proteobacteria	Alphaproteobacteria	Rhizobiales	Rhizobiaceae	Neorhizobium	Core	2019
ASV697	Bacteria	Proteobacteria	Gammaproteobacteria	Pseudomonadales	Pseudomonadaceae		Worm	2019
ASV699	Bacteria	Firmicutes	Clostridia	Lachnospirales	Lachnospiraceae	Blautia	Worm	2019
ASV702	Bacteria	Proteobacteria	Gammaproteobacteria	Enterobacterales	Vibrionaceae	Vibrio	Worm	2019
ASV703	Bacteria	Actinobacteriota	Actinomycetia	Actinomycetales	Microbacteriaceae	Microbacterium	Non-core	2019
ASV704	Bacteria	Proteobacteria	Alphaproteobacteria	Rhizobiales	Rhizobiaceae	Pseudorhizobium	Core	2019
ASV705	Bacteria	Bacteroidota	Bacteroidia	Bacteroidales	Bacteroidaceae	Bacteroides	Worm	2019
ASV706	Bacteria	Proteobacteria	Alphaproteobacteria	Rhodobacterales	Rhodobacteraceae	Cereibacter	Worm	2019
ASV708	Bacteria	Bacteroidota	Bacteroidia	Sphingobacteriales	Sphingobacteriaceae	Pedobacter	Core	2019
ASV709	Bacteria	Proteobacteria	Gammaproteobacteria	Pseudomonadales	Pseudomonadaceae		Worm	2019
ASV710	Bacteria	Bacteroidota	Bacteroidia	Chitinophagales	Chitinophagaceae	QFOI01	Worm	2019
ASV711	Bacteria	Proteobacteria	Gammaproteobacteria	Burkholderiales	Burkholderiaceae	Malikia	Worm	2019
ASV712	Bacteria	Proteobacteria	Gammaproteobacteria	Burkholderiales	Burkholderiaceae		Worm	2019
ASV714	Bacteria	Actinobacteriota	Actinomycetia	Propionibacteriales	Nocardioidaceae	Aeromicrobium	Worm	2019
ASV715	Bacteria	Proteobacteria	Alphaproteobacteria	Caulobacterales	Caulobacteraceae	Caulobacter	Core	2019
ASV716	Bacteria	Proteobacteria	Gammaproteobacteria	Pseudomonadales	Pseudomonadaceae	Pseudomonas	Core	2019
ASV717	Bacteria	Bacteroidota	Bacteroidia	Flavobacteriales	Flavobacteriaceae	Myroides	Core	2019
ASV718	Bacteria	Bacteroidota	Bacteroidia	Bacteroidales	Bacteroidaceae	Phocaeicola	Worm	2019
ASV719	Bacteria	Proteobacteria	Gammaproteobacteria	Burkholderiales	Burkholderiaceae		Core	2019
ASV720	Bacteria	Actinobacteriota	Actinomycetia	Propionibacteriales	Nocardioidaceae	Aeromicrobium	Core	2019
ASV721	Bacteria	Firmicutes	Bacilli	Bacillales	Bacillaceae	Bacillus	Non-core	2019
ASV723	Bacteria	Proteobacteria	Alphaproteobacteria	Rhizobiales	Xanthobacteraceae	Bradyrhizobium	Core	2019
ASV724	Bacteria	Bacteroidota	Bacteroidia	Bacteroidales	Tannerellaceae	Parabacteroides	Worm	2019
ASV725	Bacteria	Proteobacteria	Gammaproteobacteria	Xanthomonadales	Xanthomonadaceae	Stenotrophomonas	Core	2019
ASV728	Bacteria	Proteobacteria	Gammaproteobacteria	Enterobacterales	Aeromonadaceae	Aeromonas	Worm	2019
ASV729	Bacteria	Actinobacteriota	Actinomycetia	Actinomycetales	Micrococcaceae	Pseudarthrobacter	Core	2019
ASV730	Bacteria	Actinobacteriota	Actinomycetia	Actinomycetales	Microbacteriaceae	Rathayibacter	Core	2019
ASV731	Bacteria	Bacteroidota	Bacteroidia	Chitinophagales	Chitinophagaceae	QFOI01	Core	2019
ASV735	Bacteria	Bacteroidota	Bacteroidia	Flavobacteriales	Flavobacteriaceae	Myroides	Worm	2019
ASV736	Bacteria	Bacteroidota	Bacteroidia	Bacteroidales	Muribaculaceae	Muribaculum	Worm	2019
ASV737	Bacteria	Acidobacteriota	Acidobacteriae	Bryobacterales	Bryobacteraceae		Apple	2019
ASV739	Bacteria	Chloroflexota	Ellin6529	CSP1-4	CSP1-4	GWC2-73-18	Non-core	2019
ASV742	Bacteria	Bacteroidota	Bacteroidia	Sphingobacteriales	Sphingobacteriaceae	Mucilaginibacter	Core	2019
ASV744	Bacteria	Proteobacteria	Gammaproteobacteria	Enterobacterales	Enterobacteriaceae	IPMB12	Worm	2019
ASV745	Bacteria	Proteobacteria	Gammaproteobacteria	Burkholderiales	Burkholderiaceae	KS-M25	Core	2019
ASV746	Bacteria	Proteobacteria	Alphaproteobacteria	Rhizobiales	Beijerinckiaceae	Methylobacterium	Core	2019
ASV748	Bacteria	Firmicutes	Bacilli	Lactobacillales	Lactobacillaceae	Lactobacillus	Worm	2019
ASV749	Bacteria	Proteobacteria	Gammaproteobacteria	Pseudomonadales	Moraxellaceae	Acinetobacter	Worm	2019
ASV750	Bacteria	Proteobacteria	Gammaproteobacteria	Enterobacterales	Enterobacteriaceae	Enterobacter	Apple	2019
ASV751	Bacteria	Proteobacteria	Gammaproteobacteria	Pseudomonadales	Pseudomonadaceae	Pseudomonas	Worm	2019
ASV752	Bacteria	Bacteroidota	Bacteroidia	Flavobacteriales	Flavobacteriaceae	Flavobacterium	Worm	2019
ASV753	Bacteria	Actinobacteriota	Actinomycetia	Actinomycetales	Dermatophilaceae		Worm	2019
ASV754	Bacteria	Proteobacteria	Gammaproteobacteria	Burkholderiales	Burkholderiaceae		Core	2019
ASV757	Bacteria	Proteobacteria	Gammaproteobacteria	Pseudomonadales	Pseudomonadaceae	Pseudomonas	Apple	2019
ASV760	Bacteria	Bacteroidota	Bacteroidia	Flavobacteriales	Flavobacteriaceae	Flavobacterium	Apple	2019
ASV761	Bacteria	Proteobacteria	Gammaproteobacteria	Burkholderiales	Burkholderiaceae		Worm	2019
ASV762	Bacteria	Proteobacteria	Alphaproteobacteria	Rhizobiales	Rhizobiaceae	Paramesorhizobium	Non-core	2019
ASV764	Bacteria	Proteobacteria	Alphaproteobacteria	Rhizobiales	Rhizobiaceae	Mycoplana	Core	2019
ASV765	Bacteria	Proteobacteria	Gammaproteobacteria	Enterobacterales	Enterobacteriaceae	Citrobacter	Core	2019
ASV766	Bacteria	Proteobacteria	Gammaproteobacteria	Enterobacterales	Enterobacteriaceae	Enterobacter	Core	2019
ASV767	Bacteria	Actinobacteriota	Actinomycetia	Streptosporangiales	Streptosporangiaceae	Nonomuraea	Core	2019
ASV770	Bacteria	Actinobacteriota	Actinomycetia	Actinomycetales	Microbacteriaceae	Agromyces	Worm	2019
ASV772	Bacteria	Proteobacteria	Gammaproteobacteria	Burkholderiales	Burkholderiaceae		Worm	2019
ASV773	Bacteria	Actinobacteriota	Actinomycetia	Actinomycetales	Microbacteriaceae		Worm	2019
ASV777	Bacteria	Bacteroidota	Bacteroidia	Sphingobacteriales	Sphingobacteriaceae	Pedobacter	Apple	2019
ASV778	Bacteria	Actinobacteriota	Actinomycetia	Actinomycetales	Microbacteriaceae	Microbacterium	Apple	2019
ASV779	Bacteria	Proteobacteria	Alphaproteobacteria	Rhizobiales	Rhizobiaceae	Pseudochrobactrum	Core	2019
ASV780	Bacteria	Bacteroidota	Bacteroidia	Sphingobacteriales	Sphingobacteriaceae	Mucilaginibacter	Worm	2019
ASV782	Bacteria	Bacteroidota	Bacteroidia	Flavobacteriales	Flavobacteriaceae	Myroides	Core	2019
ASV784	Bacteria	Proteobacteria	Alphaproteobacteria	Sphingomonadales	Sphingomonadaceae	Sphingobium	Core	2019
ASV785	Bacteria	Proteobacteria	Gammaproteobacteria	Burkholderiales	Burkholderiaceae		Core	2019
ASV786	Bacteria	Firmicutes	Clostridia	Oscillospirales	Oscillospiraceae	UMGS1872	Worm	2019
ASV787	Bacteria	Bacteroidota	Bacteroidia	Sphingobacteriales	Sphingobacteriaceae	Pedobacter	Core	2019
ASV788	Bacteria	Bacteroidota	Bacteroidia	Sphingobacteriales	Sphingobacteriaceae	Pedobacter	Core	2019
ASV791	Bacteria	Bacteroidota	Bacteroidia	Sphingobacteriales	Sphingobacteriaceae	Pedobacter	Core	2019
ASV793	Bacteria	Proteobacteria	Gammaproteobacteria	Enterobacterales	Enterobacteriaceae		Apple	2019
ASV795	Bacteria	Firmicutes	Clostridia	Oscillospirales	Acutalibacteraceae	Eubacterium	Worm	2019
ASV797	Bacteria	Bacteroidota	Bacteroidia	Sphingobacteriales	Sphingobacteriaceae	Mucilaginibacter	Core	2019
ASV799	Bacteria	Proteobacteria	Gammaproteobacteria	Pseudomonadales	Moraxellaceae	Acinetobacter	Worm	2019
ASV802	Bacteria	Bacteroidota	Bacteroidia	Sphingobacteriales	Sphingobacteriaceae	Pedobacter	Core	2019
ASV806	Bacteria	Bacteroidota	Bacteroidia	Chitinophagales	Chitinophagaceae		Core	2019
ASV807	Bacteria	Proteobacteria	Alphaproteobacteria	Sphingomonadales	Sphingomonadaceae	Sphingobium	Core	2019
ASV808	Bacteria	Proteobacteria	Gammaproteobacteria	Enterobacterales	Enterobacteriaceae	Citrobacter	Worm	2019
ASV809	Bacteria	Proteobacteria	Gammaproteobacteria	Burkholderiales	Burkholderiaceae	ALPHA2B	Core	2019
ASV811	Bacteria	Actinobacteriota	Actinomycetia	Mycobacteriales	Mycobacteriaceae	Corynebacterium	Core	2019
ASV813	Bacteria	Proteobacteria	Gammaproteobacteria	Burkholderiales	Burkholderiaceae	Bordetella	Core	2019
ASV814	Bacteria	Proteobacteria	Gammaproteobacteria	Pseudomonadales	Pseudomonadaceae	Pseudomonas	Core	2019
ASV815	Bacteria	Proteobacteria	Gammaproteobacteria	Pseudomonadales	Pseudomonadaceae	Pseudomonas	Apple	2019
ASV817	Bacteria	Actinobacteriota	Actinomycetia	Mycobacteriales	Geodermatophilaceae		Core	2019
ASV819	Bacteria	Bacteroidota	Bacteroidia	Sphingobacteriales	Sphingobacteriaceae	Pedobacter	Core	2019
ASV822	Bacteria	Actinobacteriota	Actinomycetia	Actinomycetales	Cellulomonadaceae	Cellulosimicrobium	Core	2019
ASV824	Bacteria	Proteobacteria	Alphaproteobacteria	Caulobacterales	Caulobacteraceae	Brevundimonas	Core	2019
ASV825	Bacteria	Proteobacteria	Gammaproteobacteria	Xanthomonadales	Xanthomonadaceae	Arenimonas	Core	2019
ASV826	Bacteria	Proteobacteria	Gammaproteobacteria	Burkholderiales	Burkholderiaceae	Serpentinomonas	Non-core	2019
ASV827	Bacteria	Proteobacteria	Gammaproteobacteria	Enterobacterales	Enterobacteriaceae	Erwinia	Core	2019
ASV829	Bacteria	Actinobacteriota	Actinomycetia	Actinomycetales	Microbacteriaceae	Microbacterium	Worm	2019
ASV830	Bacteria	Firmicutes	Clostridia	Clostridiales	Clostridiaceae	Clostridium	Core	2019
ASV831	Bacteria	Proteobacteria	Alphaproteobacteria	Rhizobiales	Rhizobiaceae	Agrobacterium	Worm	2019
ASV832	Bacteria	Proteobacteria	Gammaproteobacteria	Burkholderiales	Burkholderiaceae	Rugamonas	Core	2019
ASV834	Bacteria	Proteobacteria	Alphaproteobacteria	Rhizobiales	Rhizobiaceae	Shinella	Apple	2019
ASV839	Bacteria	Proteobacteria	Gammaproteobacteria	Burkholderiales	Burkholderiaceae		Core	2019
ASV840	Bacteria	Bacteroidota	Bacteroidia	Sphingobacteriales	Sphingobacteriaceae	Pedobacter	Core	2019
ASV841	Bacteria	Proteobacteria	Alphaproteobacteria	Rhizobiales	Rhizobiaceae	Neorhizobium	Core	2019
ASV842	Bacteria	Bacteroidota	Bacteroidia	Chitinophagales	Saprospiraceae	UBA3362	Worm	2019
ASV843	Bacteria	Bacteroidota	Bacteroidia	Flavobacteriales	Weeksellaceae	Chryseobacterium	Apple	2019
ASV844	Bacteria	Actinobacteriota	Actinomycetia	Actinomycetales	Cellulomonadaceae	Cellulosimicrobium	Core	2019
ASV845	Bacteria	Proteobacteria	Gammaproteobacteria	Enterobacterales	Enterobacteriaceae	Enterobacter	Core	2019
ASV846	Bacteria	Proteobacteria	Gammaproteobacteria	Burkholderiales	Burkholderiaceae	Variovorax	Core	2019
ASV847	Bacteria	Bacteroidota	Bacteroidia	Sphingobacteriales	Sphingobacteriaceae	Pedobacter	Core	2019
ASV848	Bacteria	Proteobacteria	Gammaproteobacteria	Burkholderiales	Burkholderiaceae	Achromobacter	Core	2019
ASV849	Bacteria	Firmicutes	Clostridia	Lachnospirales	Lachnospiraceae		Worm	2019
ASV850	Bacteria	Proteobacteria	Gammaproteobacteria	Burkholderiales	Burkholderiaceae	Comamonas	Worm	2019
ASV851	Bacteria	Bacteroidota	Bacteroidia	Flavobacteriales	Weeksellaceae	Apibacter	Core	2019
ASV852	Bacteria	Bacteroidota	Bacteroidia	Flavobacteriales	Weeksellaceae	Chryseobacterium	Worm	2019
ASV853	Bacteria	Actinobacteriota	Actinomycetia	Actinomycetales	Dermabacteraceae	Brachybacterium	Apple	2019
ASV854	Bacteria	Firmicutes	Bacilli	Paenibacillales	Paenibacillaceae		Non-core	2019
ASV855	Bacteria	Bacteroidota	Bacteroidia	Sphingobacteriales	Sphingobacteriaceae	Sphingobacterium	Non-core	2019
ASV856	Bacteria	Firmicutes	Bacilli	Erysipelotrichales	Erysipelatoclostridiaceae	Longibaculum	Worm	2019
ASV857	Bacteria	Bacteroidota	Bacteroidia	Bacteroidales	Bacteroidaceae	Prevotellamassilia	Worm	2019
ASV859	Bacteria	Proteobacteria	Gammaproteobacteria	Xanthomonadales	Xanthomonadaceae	Pseudoxanthomonas	Core	2019
ASV860	Bacteria	Actinobacteriota	Actinomycetia	Actinomycetales	Dermatophilaceae	Demetria	Worm	2019
ASV861	Bacteria	Bacteroidota	Bacteroidia	Flavobacteriales	Flavobacteriaceae	Flavobacterium	Core	2019
ASV862	Bacteria	Proteobacteria	Alphaproteobacteria	Rhizobiales	Hyphomicrobiaceae	Hyphomicrobium	Worm	2019
ASV863	Bacteria	Actinobacteriota	Actinomycetia	Mycobacteriales	Mycobacteriaceae	Corynebacterium	Core	2019
ASV864	Bacteria	Firmicutes	Bacilli	Paenibacillales	Paenibacillaceae	32O-W	Non-core	2019
ASV865	Bacteria	Proteobacteria	Alphaproteobacteria	Rhizobiales	Rhizobiaceae	Neorhizobium	Worm	2019
ASV866	Bacteria	Proteobacteria	Gammaproteobacteria	Burkholderiales	Burkholderiaceae	Massilia	Worm	2019
ASV867	Bacteria	Proteobacteria	Gammaproteobacteria	Enterobacterales	Enterobacteriaceae	Pseudescherichia	Worm	2019
ASV869	Bacteria	Actinobacteriota	Actinomycetia	Mycobacteriales	Mycobacteriaceae	Corynebacterium	Worm	2019
ASV870	Bacteria	Firmicutes	Bacilli	Staphylococcales	Staphylococcaceae	Staphylococcus	Worm	2019
ASV872	Bacteria	Proteobacteria	Gammaproteobacteria	Pseudomonadales	Cellvibrionaceae	Cellvibrio	Worm	2019
ASV873	Bacteria	Actinobacteriota	Actinomycetia	Actinomycetales	Bifidobacteriaceae	Bifidobacterium	Worm	2019
ASV875	Bacteria	Bacteroidota	Bacteroidia	Flavobacteriales	Weeksellaceae	Epilithonimonas	Core	2019
ASV878	Bacteria	Bacteroidota	Bacteroidia	Sphingobacteriales	Sphingobacteriaceae	Pedobacter	Worm	2019
ASV879	Bacteria	Firmicutes	Clostridia	Lachnospirales	Lachnospiraceae	Blautia	Worm	2019
ASV880	Bacteria	Proteobacteria	Gammaproteobacteria	Enterobacterales	Enterobacteriaceae	Citrobacter	Apple	2019
ASV881	Bacteria	Actinobacteriota	Actinomycetia	Actinomycetales	Microbacteriaceae	Homoserinimonas	Non-core	2019
ASV882	Bacteria	Bacteroidota	Bacteroidia	Sphingobacteriales	Sphingobacteriaceae	Pedobacter	Core	2019
ASV883	Bacteria	Patescibacteria	Saccharimonadia	Saccharimonadales	Saccharimonadaceae	SZUA-359	Worm	2019
ASV884	Bacteria	Proteobacteria	Alphaproteobacteria	Rhodobacterales	Rhodobacteraceae		Core	2019
ASV886	Bacteria	Proteobacteria	Alphaproteobacteria	Sphingomonadales	Sphingomonadaceae	Novosphingopyxis	Core	2019
ASV887	Bacteria	Actinobacteriota	Actinomycetia	Propionibacteriales	Nocardioidaceae	Aeromicrobium	Worm	2019
ASV888	Bacteria	Actinobacteriota	Actinomycetia	Actinomycetales	Brevibacteriaceae	Brevibacterium	Apple	2019
ASV889	Bacteria	Proteobacteria	Gammaproteobacteria	Burkholderiales	Burkholderiaceae		Core	2019
ASV890	Bacteria	Bacteroidota	Bacteroidia	Flavobacteriales	Flavobacteriaceae	Flavobacterium	Core	2019
ASV891	Bacteria	Firmicutes	Clostridia	Tissierellales	Peptoniphilaceae	Anaerococcus	Worm	2019
ASV893	Bacteria	Proteobacteria	Alphaproteobacteria	Acetobacterales	Acetobacteraceae	Gluconobacter	Core	2019
ASV895	Bacteria	Proteobacteria	Alphaproteobacteria	Acetobacterales	Acetobacteraceae	Roseomonas	Worm	2019
ASV897	Bacteria	Bacteroidota	Bacteroidia	Flavobacteriales	Flavobacteriaceae	Flavobacterium	Core	2019
ASV900	Bacteria	Proteobacteria	Alphaproteobacteria	Rhizobiales	Rhizobiaceae	Aliihoeflea	Worm	2019
ASV901	Bacteria	Firmicutes	Bacilli	Bacillales	Fictibacillaceae	Fictibacillus	Non-core	2019
ASV904	Bacteria	Bacteroidota	Bacteroidia	Sphingobacteriales	Sphingobacteriaceae	Pseudosphingobacterium	Non-core	2019
ASV905	Bacteria	Proteobacteria	Gammaproteobacteria	Pseudomonadales	Pseudomonadaceae	Pseudomonas	Non-core	2019
ASV906	Bacteria	Bacteroidota	Bacteroidia	Flavobacteriales	Flavobacteriaceae	Flavobacterium	Core	2019
ASV907	Bacteria	Proteobacteria	Alphaproteobacteria	Sphingomonadales	Sphingomonadaceae	Sphingomonas	Core	2019
ASV909	Bacteria	Verrucomicrobiota	Verrucomicrobiae	Verrucomicrobiales	Akkermansiaceae	UBA1315	Core	2019
ASV910	Bacteria	Bacteroidota	Bacteroidia	Flavobacteriales	Flavobacteriaceae	Flavobacterium	Core	2019
ASV911	Bacteria	Proteobacteria	Gammaproteobacteria	Burkholderiales	Burkholderiaceae		Core	2019
ASV912	Bacteria	Proteobacteria	Gammaproteobacteria	Burkholderiales	Burkholderiaceae	Diaphorobacter	Core	2019
ASV913	Bacteria	Bacteroidota	Bacteroidia	Sphingobacteriales	Sphingobacteriaceae	Pedobacter	Core	2019
ASV914	Bacteria	Proteobacteria	Alphaproteobacteria	Rhizobiales	Rhizobiaceae	Pseudochrobactrum	Core	2019
ASV917	Bacteria	Bacteroidota	Bacteroidia	Flavobacteriales	Flavobacteriaceae	Myroides	Core	2019
ASV918	Bacteria	Firmicutes	Bacilli	Lactobacillales	Streptococcaceae	Streptococcus	Worm	2019
ASV919	Bacteria	Proteobacteria	Gammaproteobacteria	Xanthomonadales	Xanthomonadaceae	Pseudoxanthomonas	Core	2019
ASV923	Bacteria	Firmicutes	Clostridia	Lachnospirales	Lachnospiraceae		Worm	2019
ASV924	Bacteria	Proteobacteria	Gammaproteobacteria	Enterobacterales	Enterobacteriaceae	Salmonella	Core	2019
ASV926	Bacteria	Actinobacteriota	Actinomycetia	Mycobacteriales	Mycobacteriaceae	Mycobacterium	Worm	2019
ASV927	Bacteria	Proteobacteria	Gammaproteobacteria	Burkholderiales	Methylophilaceae	JABFRO01	Non-core	2019
ASV928	Bacteria	Bacteroidota	Bacteroidia	Flavobacteriales	Flavobacteriaceae	Myroides	Core	2019
ASV929	Bacteria	Proteobacteria	Alphaproteobacteria	Rhodobacterales	Rhodobacteraceae		Non-core	2019
ASV930	Bacteria	Bacteroidota	Bacteroidia	Chitinophagales	Chitinophagaceae	Edaphocola	Apple	2019
ASV931	Bacteria	Bacteroidota	Bacteroidia	Flavobacteriales	Crocinitomicaceae	UBA5422	Core	2019
ASV933	Bacteria	Actinobacteriota	Actinomycetia	Mycobacteriales	Mycobacteriaceae		Apple	2019
ASV934	Bacteria	Bdellovibrionota	Bdellovibrionia	Bdellovibrionales	Bdellovibrionaceae	Bdellovibrio	Non-core	2019
ASV935	Bacteria	Actinobacteriota	Actinomycetia	Actinomycetales	Microbacteriaceae	Homoserinimonas	Core	2019
ASV936	Bacteria	Bacteroidota	Bacteroidia	Bacteroidales	Bacteroidaceae	Bacteroides	Worm	2019
ASV937	Bacteria	Bacteroidota	Bacteroidia	Flavobacteriales	Weeksellaceae	Chryseobacterium	Worm	2019
ASV938	Bacteria	Proteobacteria	Gammaproteobacteria	Pseudomonadales	Pseudomonadaceae	Pseudomonas	Core	2019
ASV939	Bacteria	Proteobacteria	Gammaproteobacteria	Burkholderiales	Burkholderiaceae	ALPHA2B	Core	2019
ASV940	Bacteria	Acidobacteriota	Acidobacteriae	Acidobacteriales	Acidobacteriaceae	Terriglobus	Core	2019
ASV941	Bacteria	Firmicutes	Clostridia	Tissierellales	Peptoniphilaceae	Anaerococcus	Worm	2019
ASV942	Bacteria	Proteobacteria	Gammaproteobacteria	Enterobacterales	Enterobacteriaceae	Yersinia	Core	2019
ASV943	Bacteria	Bacteroidota	Bacteroidia	Flavobacteriales	Flavobacteriaceae	Flavobacterium	Non-core	2019
ASV944	Bacteria	Proteobacteria	Gammaproteobacteria	Burkholderiales	Burkholderiaceae	Aquabacterium	Apple	2019
ASV945	Bacteria	Proteobacteria	Gammaproteobacteria	Enterobacterales	Enterobacteriaceae		Worm	2019
ASV952	Bacteria	Actinobacteriota	Actinomycetia	Actinomycetales	Microbacteriaceae	Conyzicola	Worm	2019
ASV954	Bacteria	Bacteroidota	Bacteroidia	Sphingobacteriales	Sphingobacteriaceae	Pedobacter	Core	2019
ASV955	Bacteria	Proteobacteria	Gammaproteobacteria	Enterobacterales	Enterobacteriaceae	Ewingella	Worm	2019
ASV956	Bacteria	Firmicutes	Clostridia	Lachnospirales	Lachnospiraceae	992a	Worm	2019
ASV957	Bacteria	Actinobacteriota	Actinomycetia	Actinomycetales	Microbacteriaceae	Conyzicola	Core	2019
ASV958	Bacteria	Patescibacteria	Saccharimonadia	Saccharimonadales	Saccharimonadaceae	UBA6175	Core	2019
ASV959	Bacteria	Proteobacteria	Gammaproteobacteria	Burkholderiales	Burkholderiaceae		Non-core	2019
ASV962	Bacteria	Actinobacteriota	Actinomycetia	Actinomycetales	Microbacteriaceae	Plantibacter	Worm	2019
ASV964	Bacteria	Proteobacteria	Alphaproteobacteria	Rhodobacterales	Rhodobacteraceae	Paenirhodobacter	Worm	2019
ASV965	Bacteria	Proteobacteria	Alphaproteobacteria	Rhodobacterales	Rhodobacteraceae		Worm	2019
ASV966	Bacteria	Proteobacteria	Gammaproteobacteria	Pseudomonadales	Pseudomonadaceae	Pseudomonas	Worm	2019
ASV967	Bacteria	Proteobacteria	Alphaproteobacteria	Rhizobiales	Beijerinckiaceae	Microvirga	Non-core	2019
ASV968	Bacteria	Actinobacteriota	Actinomycetia	Actinomycetales	Cellulomonadaceae	Promicromonospora	Non-core	2019
ASV973	Bacteria	Firmicutes	Bacilli	Erysipelotrichales	Erysipelatoclostridiaceae	Erysipelatoclostridium	Worm	2019
ASV974	Bacteria	Proteobacteria	Gammaproteobacteria	Burkholderiales	Burkholderiaceae	Rugamonas	Apple	2019
ASV975	Bacteria	Firmicutes	Clostridia	Oscillospirales	Ruminococcaceae		Worm	2019
ASV976	Bacteria	Bacteroidota	Bacteroidia	Flavobacteriales	Flavobacteriaceae	Myroides	Non-core	2019
ASV978	Bacteria	Bacteroidota	Bacteroidia	Sphingobacteriales	Sphingobacteriaceae	Pedobacter	Core	2019
ASV980	Bacteria	Actinobacteriota	Actinomycetia	Actinomycetales	Kineococcaceae	Kineococcus	Core	2019
ASV981	Bacteria	Proteobacteria	Gammaproteobacteria	Enterobacterales	Enterobacteriaceae		Core	2019
ASV983	Bacteria	Actinobacteriota	Actinomycetia	Actinomycetales	Micrococcaceae	Kocuria	Worm	2019
ASV984	Bacteria	Proteobacteria	Gammaproteobacteria	Pseudomonadales	Pseudomonadaceae	Azomonas	Core	2019
ASV985	Bacteria	Bacteroidota	Bacteroidia	Sphingobacteriales	Sphingobacteriaceae	Pedobacter	Core	2019
ASV986	Bacteria	Actinobacteriota	Actinomycetia	Actinomycetales	Microbacteriaceae	Microbacterium	Worm	2019
ASV987	Bacteria	Firmicutes	Clostridia	Lachnospirales	Lachnospiraceae		Worm	2019
ASV988	Bacteria	Proteobacteria	Alphaproteobacteria	Sphingomonadales	Sphingomonadaceae	Novosphingopyxis	Worm	2019
ASV989	Bacteria	Firmicutes	Negativicutes	Veillonellales	Veillonellaceae	Veillonella	Worm	2019
ASV990	Bacteria	Proteobacteria	Gammaproteobacteria	Burkholderiales	Burkholderiaceae		Core	2019
ASV991	Bacteria	Proteobacteria	Gammaproteobacteria	Burkholderiales	Burkholderiaceae	Massilia	Worm	2019
ASV992	Bacteria	Proteobacteria	Gammaproteobacteria	Enterobacterales	Enterobacteriaceae	Enterobacter	Worm	2019
ASV996	Bacteria	Bacteroidota	Bacteroidia	Flavobacteriales	Flavobacteriaceae	Myroides	Core	2019
ASV998	Bacteria	Proteobacteria	Gammaproteobacteria	Enterobacterales	Enterobacteriaceae	Ewingella	Worm	2019
ASV1002	Bacteria	Proteobacteria	Gammaproteobacteria	Burkholderiales	Burkholderiaceae		Core	2019
ASV1003	Bacteria	Proteobacteria	Alphaproteobacteria	Rhizobiales	Rhizobiaceae	Pararhizobium	Core	2019
ASV1006	Bacteria	Proteobacteria	Gammaproteobacteria	Pseudomonadales	Cellvibrionaceae	Cellvibrio	Core	2019
ASV1007	Bacteria	Proteobacteria	Gammaproteobacteria	Enterobacterales	Enterobacteriaceae	Tatumella	Core	2019
ASV1008	Bacteria	Bacteroidota	Bacteroidia	Flavobacteriales	Flavobacteriaceae	Flavobacterium	Core	2019
ASV1009	Bacteria	Proteobacteria	Alphaproteobacteria	Rhizobiales	Rhizobiaceae	Paramesorhizobium	Core	2019
ASV1010	Bacteria	Actinobacteriota	Actinomycetia	Streptomycetales	Streptomycetaceae	SCUT-3	Worm	2019
ASV1014	Bacteria	Bacteroidota	Bacteroidia	Sphingobacteriales	Sphingobacteriaceae	Pedobacter	Core	2019
ASV1015	Bacteria	Firmicutes	Bacilli	Paenibacillales	Paenibacillaceae	Paenibacillus	Apple	2019
ASV1017	Bacteria	Actinobacteriota	Actinomycetia	Mycobacteriales	Mycobacteriaceae	Nocardia	Non-core	2019
ASV1018	Bacteria	Bacteroidota	Bacteroidia	Sphingobacteriales	Sphingobacteriaceae	Pedobacter	Core	2019
ASV1019	Bacteria	Myxococcota	Myxococcia	Myxococcales	Myxococcaceae	Vitiosangium	Apple	2019
ASV1020	Bacteria	Bacteroidota	Bacteroidia	Flavobacteriales	Flavobacteriaceae	Flavobacterium	Core	2019
ASV1026	Bacteria	Proteobacteria	Alphaproteobacteria	Rhizobiales	Beijerinckiaceae	Methylobacterium	Worm	2019
ASV1027	Bacteria	Bacteroidota	Bacteroidia	Cytophagales	Cyclobacteriaceae	ELB16-189	Core	2019
ASV1028	Bacteria	Bacteroidota	Bacteroidia	Sphingobacteriales	Sphingobacteriaceae	Pedobacter	Non-core	2019
ASV1030	Bacteria	Actinobacteriota	Actinomycetia	Actinomycetales	Cellulomonadaceae	Luteimicrobium	Core	2019
ASV1032	Bacteria	Proteobacteria	Gammaproteobacteria	Burkholderiales	Burkholderiaceae	Variovorax	Core	2019
ASV1034	Bacteria	Proteobacteria	Alphaproteobacteria	Rhizobiales	Rhizobiaceae	Mycoplana	Worm	2019
ASV1035	Bacteria	Proteobacteria	Gammaproteobacteria	Enterobacterales	Pasteurellaceae	Haemophilus	Worm	2019
ASV1037	Bacteria	Firmicutes	Clostridia	Clostridiales	Clostridiaceae	Clostridium	Core	2019
ASV1038	Bacteria	Bacteroidota	Bacteroidia	Sphingobacteriales	Sphingobacteriaceae	Pedobacter	Core	2019
ASV1040	Bacteria	Actinobacteriota	Actinomycetia	Actinomycetales	Microbacteriaceae	Microbacterium	Non-core	2019
ASV1042	Bacteria	Proteobacteria	Alphaproteobacteria	Rhizobiales	Rhizobiaceae		Core	2019
ASV1043	Bacteria	Proteobacteria	Gammaproteobacteria	Enterobacterales	Vibrionaceae	Vibrio	Worm	2019
ASV1045	Bacteria	Patescibacteria	Saccharimonadia	Saccharimonadales	Saccharimonadaceae	UBA6175	Core	2019
ASV1046	Bacteria	Bacteroidota	Bacteroidia	Cytophagales	Spirosomaceae	Dyadobacter	Worm	2019
ASV1048	Bacteria	Bacteroidota	Bacteroidia	Sphingobacteriales	Sphingobacteriaceae	Pedobacter	Core	2019
ASV1049	Bacteria	Actinobacteriota	Actinomycetia	Actinomycetales	Microbacteriaceae	Microbacterium	Worm	2019
ASV1051	Bacteria	Proteobacteria	Gammaproteobacteria	Enterobacterales	Enterobacteriaceae		Core	2019
ASV1053	Bacteria	Bacteroidota	Bacteroidia	Flavobacteriales	Flavobacteriaceae	Flavobacterium	Core	2019
ASV1055	Bacteria	Proteobacteria	Gammaproteobacteria	Burkholderiales	Burkholderiaceae		Core	2019
ASV1056	Bacteria	Actinobacteriota	Actinomycetia	Actinomycetales	Microbacteriaceae		Worm	2019
ASV1062	Bacteria	Actinobacteriota	Actinomycetia	Actinomycetales	Microbacteriaceae	Homoserinimonas	Worm	2019
ASV1063	Bacteria	Firmicutes	Clostridia	Tissierellales	Tissierellaceae		Core	2019
ASV1065	Bacteria	Bacteroidota	Bacteroidia	Sphingobacteriales	Sphingobacteriaceae		Worm	2019
ASV1066	Bacteria	Firmicutes	Bacilli	Lactobacillales	Aerococcaceae	Ignavigranum	Worm	2019
ASV1067	Bacteria	Bacteroidota	Bacteroidia	Flavobacteriales	Flavobacteriaceae	Flavobacterium	Worm	2019
ASV1068	Bacteria	Firmicutes	Bacilli	Staphylococcales	Staphylococcaceae	Staphylococcus	Worm	2019
ASV1069	Bacteria	Firmicutes	Bacilli	Staphylococcales	Staphylococcaceae	Macrococcus	Worm	2019
ASV1070	Bacteria	Firmicutes	Bacilli	Staphylococcales	Staphylococcaceae	Staphylococcus	Worm	2019
ASV1071	Bacteria	Actinobacteriota	Actinomycetia	Streptomycetales	Streptomycetaceae	Streptomyces	Non-core	2019
ASV1072	Bacteria	Proteobacteria	Gammaproteobacteria	Enterobacterales	Enterobacteriaceae	Tatumella	Core	2019
ASV1073	Bacteria	Proteobacteria	Alphaproteobacteria	Acetobacterales	Acetobacteraceae	Swingsia	Core	2019
ASV1075	Bacteria	Proteobacteria	Alphaproteobacteria	Sphingomonadales	Sphingomonadaceae	Sphingobium	Core	2019
ASV1076	Bacteria	Proteobacteria	Gammaproteobacteria	Burkholderiales	Burkholderiaceae		Core	2019
ASV1077	Bacteria	Proteobacteria	Alphaproteobacteria	Rhizobiales	Rhizobiaceae	Aurantimonas	Worm	2019
ASV1078	Bacteria	Firmicutes	Bacilli	Staphylococcales	Salinicoccaceae	Jeotgalicoccus	Worm	2019
ASV1081	Bacteria	Actinobacteriota	Actinomycetia	Propionibacteriales	Nocardioidaceae	Nocardioides	Worm	2019
ASV1082	Bacteria	Proteobacteria	Gammaproteobacteria	Burkholderiales	Burkholderiaceae	Herminiimonas	Worm	2019
ASV1083	Bacteria	Proteobacteria	Gammaproteobacteria	Burkholderiales	Burkholderiaceae		Core	2019
ASV1084	Bacteria	Proteobacteria	Alphaproteobacteria	Caulobacterales	Caulobacteraceae	Brevundimonas	Core	2019
ASV1086	Bacteria	Actinobacteriota	Actinomycetia	Actinomycetales	Dermatophilaceae	Terracoccus	Worm	2019
ASV1087	Bacteria	Actinobacteriota	Actinomycetia	Mycobacteriales	Geodermatophilaceae	Blastococcus	Worm	2019
ASV1088	Bacteria	Proteobacteria	Alphaproteobacteria	Rhodobacterales	Rhodobacteraceae	Haematobacter	Core	2019
ASV1089	Bacteria	Patescibacteria	Saccharimonadia	Saccharimonadales	Saccharimonadaceae	UBA6175	Core	2019
ASV1090	Bacteria	Proteobacteria	Gammaproteobacteria	Burkholderiales	Burkholderiaceae	Massilia	Core	2019
ASV1091	Bacteria	Firmicutes	Bacilli	Staphylococcales	Staphylococcaceae	Staphylococcus	Worm	2019
ASV1092	Bacteria	Proteobacteria	Gammaproteobacteria	Burkholderiales	Burkholderiaceae		Core	2019
ASV1093	Bacteria	Proteobacteria	Gammaproteobacteria	Xanthomonadales	Xanthomonadaceae	Stenotrophomonas	Core	2019
ASV1094	Bacteria	Verrucomicrobiota	Verrucomicrobiae	Opitutales	UBA953	W0P29-029	Core	2019
ASV1095	Bacteria	Bacteroidota	Bacteroidia	Sphingobacteriales	Sphingobacteriaceae	Sphingobacterium	Non-core	2019
ASV1096	Bacteria	Proteobacteria	Alphaproteobacteria	Caulobacterales	Caulobacteraceae	Caulobacter	Core	2019
ASV1100	Bacteria	Proteobacteria	Alphaproteobacteria	Caulobacterales	Caulobacteraceae	Caulobacter	Core	2019
ASV1101	Bacteria	Actinobacteriota	Actinomycetia	Actinomycetales	Micrococcaceae		Worm	2019
ASV1103	Bacteria	Verrucomicrobiota	Verrucomicrobiae	Verrucomicrobiales	Akkermansiaceae	UBA1315	Apple	2019
ASV1106	Bacteria	Bacteroidota	Bacteroidia	Sphingobacteriales	Sphingobacteriaceae	Pedobacter	Worm	2019
ASV1107	Bacteria	Firmicutes	Bacilli	Staphylococcales	Staphylococcaceae	Staphylococcus	Worm	2019
ASV1110	Bacteria	Bacteroidota	Bacteroidia	Cytophagales	Cytophagaceae	Cytophaga	Core	2019
ASV1112	Bacteria	Actinobacteriota	Actinomycetia	Actinomycetales	Brevibacteriaceae	Brevibacterium	Non-core	2019
ASV1117	Bacteria	Bacteroidota	Bacteroidia	Sphingobacteriales	Sphingobacteriaceae	Pedobacter	Worm	2019
ASV1119	Bacteria	Firmicutes	Bacilli	Lactobacillales	Streptococcaceae	Streptococcus	Worm	2019
ASV1120	Bacteria	Proteobacteria	Alphaproteobacteria	Caulobacterales	Caulobacteraceae	Brevundimonas	Core	2019
ASV1121	Bacteria	Firmicutes	Bacilli	Brevibacillales	Brevibacillaceae	Brevibacillus	Non-core	2019
ASV1122	Bacteria	Firmicutes	Bacilli	Bacillales	DSM-18226	Cytobacillus	Worm	2019
ASV1123	Bacteria	Proteobacteria	Gammaproteobacteria	Burkholderiales	Burkholderiaceae		Core	2019
ASV1125	Bacteria	Proteobacteria	Gammaproteobacteria	Pseudomonadales	Pseudomonadaceae	Pseudomonas	Core	2019
ASV1126	Bacteria	Proteobacteria	Gammaproteobacteria	Enterobacterales	Enterobacteriaceae	Ewingella	Core	2019
ASV1127	Bacteria	Bacteroidota	Bacteroidia	Cytophagales	Cyclobacteriaceae	Chryseolinea	Apple	2019
ASV1128	Bacteria	Verrucomicrobiota	Verrucomicrobiae	Verrucomicrobiales	Akkermansiaceae	UBA1315	Non-core	2019
ASV1129	Bacteria	Actinobacteriota	Actinomycetia	Actinomycetales	Microbacteriaceae	Frondihabitans	Core	2019
ASV1130	Bacteria	Proteobacteria	Gammaproteobacteria	Pseudomonadales	Pseudomonadaceae	Pseudomonas	Apple	2019
ASV1131	Bacteria	Proteobacteria	Gammaproteobacteria	Xanthomonadales	Xanthomonadaceae	Stenotrophomonas	Worm	2019
ASV1134	Bacteria	Proteobacteria	Gammaproteobacteria	Burkholderiales	Burkholderiaceae		Non-core	2019
ASV1138	Bacteria	Actinobacteriota	Actinomycetia	Actinomycetales	Dermatophilaceae	Phycicoccus	Core	2019
ASV1139	Bacteria	Bacteroidota	Bacteroidia	Flavobacteriales	Flavobacteriaceae	Flavobacterium	Core	2019
ASV1140	Bacteria	Bacteroidota	Bacteroidia	Cytophagales	Spirosomaceae	Dyadobacter	Worm	2019
ASV1141	Bacteria	Proteobacteria	Alphaproteobacteria	Rhizobiales	Beijerinckiaceae	RH-AL1	Apple	2019
ASV1145	Bacteria	Proteobacteria	Alphaproteobacteria	Rhizobiales	Devosiaceae	Devosia	Non-core	2019
ASV1146	Bacteria	Proteobacteria	Alphaproteobacteria	Rhizobiales	Devosiaceae	Devosia	Core	2019
ASV1147	Bacteria	Proteobacteria	Alphaproteobacteria	Rhodobacterales	Rhodobacteraceae	Cypionkella	Core	2019
ASV1148	Bacteria	Proteobacteria	Alphaproteobacteria	Sphingomonadales	Sphingomonadaceae	Rhizorhabdus	Worm	2019
ASV1149	Bacteria	Actinobacteriota	Actinomycetia	Actinomycetales	Microbacteriaceae	Homoserinimonas	Core	2019
ASV1155	Bacteria	Firmicutes	Bacilli	Exiguobacterales	Exiguobacteraceae	Exiguobacterium	Worm	2019
ASV1156	Bacteria	Proteobacteria	Alphaproteobacteria	Sphingomonadales	Sphingomonadaceae	Qipengyuania	Worm	2019
ASV1160	Bacteria	Bacteroidota	Bacteroidia	Flavobacteriales	Flavobacteriaceae	Flavobacterium	Core	2019
ASV1162	Bacteria	Proteobacteria	Gammaproteobacteria	Pseudomonadales	Pseudomonadaceae	Pseudomonas	Apple	2019
ASV1166	Bacteria	Proteobacteria	Gammaproteobacteria	Burkholderiales	Burkholderiaceae	ALPHA2B	Core	2019
ASV1167	Bacteria	Proteobacteria	Gammaproteobacteria	Burkholderiales	Burkholderiaceae	Variovorax	Core	2019
ASV1168	Bacteria	Proteobacteria	Gammaproteobacteria	Pseudomonadales	Moraxellaceae	Acinetobacter	Worm	2019
ASV1169	Bacteria	Firmicutes	Bacilli	Thermoactinomycetales	Thermoactinomycetaceae	Thermoactinomyces	Non-core	2019
ASV1171	Bacteria	Bacteroidota	Bacteroidia	Flavobacteriales	Weeksellaceae	Chryseobacterium	Core	2019
ASV1172	Bacteria	Proteobacteria	Alphaproteobacteria	Rhizobiales	Beijerinckiaceae	Bosea	Core	2019
ASV1173	Bacteria	Proteobacteria	Gammaproteobacteria	Burkholderiales	Burkholderiaceae	Rhizobacter	Core	2019
ASV1174	Bacteria	Bacteroidota	Bacteroidia	Sphingobacteriales	Sphingobacteriaceae	Pedobacter	Core	2019
ASV1175	Bacteria	Firmicutes	Clostridia	Lachnospirales	Lachnospiraceae	Fusicatenibacter	Worm	2019
ASV1180	Bacteria	Proteobacteria	Alphaproteobacteria	Rhizobiales	Devosiaceae	Devosia	Worm	2019
ASV1182	Bacteria	Bacteroidota	Bacteroidia	Sphingobacteriales	Sphingobacteriaceae	Mucilaginibacter	Core	2019
ASV1183	Bacteria	Proteobacteria	Alphaproteobacteria	Sphingomonadales	Sphingomonadaceae	Sphingobium	Core	2019
ASV1185	Bacteria	Actinobacteriota	Actinomycetia	Mycobacteriales	Nakamurellaceae	Nakamurella	Core	2019
ASV1186	Bacteria	Actinobacteriota	Actinomycetia	Actinomycetales	Microbacteriaceae		Non-core	2019
ASV1188	Bacteria	Proteobacteria	Alphaproteobacteria	Rhodobacterales	Rhodobacteraceae	Haematobacter	Worm	2019
ASV1190	Bacteria	Bacteroidota	Bacteroidia	Flavobacteriales	Weeksellaceae	Chryseobacterium	Worm	2019
ASV1191	Bacteria	Proteobacteria	Gammaproteobacteria	Xanthomonadales	Xanthomonadaceae	Pseudoxanthomonas	Apple	2019
ASV1193	Bacteria	Firmicutes	Clostridia	Lachnospirales	Lachnospiraceae	TF01-11	Worm	2019
ASV1195	Bacteria	Actinobacteriota	Actinomycetia	Actinomycetales	Cellulomonadaceae	Luteimicrobium	Worm	2019
ASV1196	Bacteria	Actinobacteriota	Actinomycetia	Propionibacteriales	Nocardioidaceae	Nocardioides	Non-core	2019
ASV1197	Bacteria	Bacteroidota	Bacteroidia	Flavobacteriales	Flavobacteriaceae	Flavobacterium	Worm	2019
ASV1200	Bacteria	Bacteroidota	Bacteroidia	Flavobacteriales	Weeksellaceae		Core	2019
ASV1202	Bacteria	Bacteroidota	Bacteroidia	Chitinophagales	Chitinophagaceae	QFOI01	Worm	2019
ASV1203	Bacteria	Bacteroidota	Bacteroidia	Sphingobacteriales	Sphingobacteriaceae	Sphingobacterium	Core	2019
ASV1204	Bacteria	Acidobacteriota	Acidobacteriae	Acidobacteriales	Acidobacteriaceae	Granulicella	Core	2019
ASV1206	Bacteria	Proteobacteria	Gammaproteobacteria	Burkholderiales	Burkholderiaceae		Core	2019
ASV1207	Bacteria	Proteobacteria	Alphaproteobacteria	Rhizobiales	Rhizobiaceae		Core	2019
ASV1208	Bacteria	Proteobacteria	Gammaproteobacteria	Pseudomonadales	Pseudomonadaceae		Non-core	2019
ASV1209	Bacteria	Proteobacteria	Alphaproteobacteria	Caulobacterales	Caulobacteraceae	Brevundimonas	Core	2019
ASV1212	Bacteria	Proteobacteria	Alphaproteobacteria	Acetobacterales	Acetobacteraceae	Kozakia	Apple	2019
ASV1213	Bacteria	Patescibacteria	Saccharimonadia	Saccharimonadales	Saccharimonadaceae	TM7x	Apple	2019
ASV1215	Bacteria	Bacteroidota	Bacteroidia	Sphingobacteriales	Sphingobacteriaceae	Mucilaginibacter	Core	2019
ASV1218	Bacteria	Firmicutes	Negativicutes	Veillonellales	Dialisteraceae	Allisonella	Worm	2019
ASV1220	Bacteria	Actinobacteriota	Actinomycetia	Mycobacteriales	Pseudonocardiaceae	Saccharopolyspora	Non-core	2019
ASV1227	Bacteria	Verrucomicrobiota	Verrucomicrobiae	Opitutales	UBA953	W0P29-029	Core	2019
ASV1231	Bacteria	Bacteroidota	Bacteroidia	Flavobacteriales	Flavobacteriaceae	Flavobacterium	Worm	2019
ASV1234	Bacteria	Proteobacteria	Alphaproteobacteria	Rhodobacterales	Rhodobacteraceae		Worm	2019
ASV1235	Bacteria	Bacteroidota	Bacteroidia	Sphingobacteriales	Sphingobacteriaceae	Pedobacter	Core	2019
ASV1236	Bacteria	Bacteroidota	Bacteroidia	Sphingobacteriales	Sphingobacteriaceae	Pedobacter	Core	2019
ASV1237	Bacteria	Bacteroidota	Bacteroidia	Chitinophagales	Chitinophagaceae	VBAS01	Worm	2019
ASV1238	Bacteria	Actinobacteriota	Actinomycetia	Actinomycetales	Microbacteriaceae	Microbacterium	Apple	2019
ASV1239	Bacteria	Proteobacteria	Alphaproteobacteria	Sphingomonadales	Sphingomonadaceae	Sphingomonas	Core	2019
ASV1241	Bacteria	Proteobacteria	Alphaproteobacteria	Sphingomonadales	Sphingomonadaceae	Novosphingopyxis	Core	2019
ASV1243	Bacteria	Proteobacteria	Alphaproteobacteria	Geminicoccales	Geminicoccaceae	Geminicoccus	Worm	2019
ASV1246	Bacteria	Bacteroidota	Bacteroidia	Flavobacteriales	Flavobacteriaceae	Flavobacterium	Core	2019
ASV1248	Bacteria	Bacteroidota	Bacteroidia	Bacteroidales	Bacteroidaceae	Bacteroides	Worm	2019
ASV1249	Bacteria	Proteobacteria	Gammaproteobacteria	Burkholderiales	Burkholderiaceae	Pigmentiphaga	Core	2019
ASV1250	Bacteria	Proteobacteria	Gammaproteobacteria	Pseudomonadales	Pseudomonadaceae	Pseudomonas	Core	2019
ASV1251	Bacteria	Proteobacteria	Gammaproteobacteria	Xanthomonadales	Rhodanobacteraceae		Core	2019
ASV1256	Bacteria	Bacteroidota	Bacteroidia	Cytophagales	Cyclobacteriaceae	Chryseolinea	Apple	2019
ASV1257	Bacteria	Proteobacteria	Gammaproteobacteria	Burkholderiales	Burkholderiaceae		Core	2019
ASV1259	Bacteria	Actinobacteriota	Actinomycetia	Actinomycetales	Microbacteriaceae		Worm	2019
ASV1261	Bacteria	Proteobacteria	Alphaproteobacteria	Rhizobiales	Rhizobiaceae	Mycoplana	Apple	2019
ASV1262	Bacteria	Bacteroidota	Bacteroidia	Flavobacteriales	Weeksellaceae	Chryseobacterium	Core	2019
ASV1263	Bacteria	Proteobacteria	Gammaproteobacteria	Burkholderiales	Burkholderiaceae	KS-M25	Core	2019
ASV1264	Bacteria	Actinobacteriota	Actinomycetia	Propionibacteriales	Nocardioidaceae	Nocardioides	Worm	2019
ASV1266	Bacteria	Proteobacteria	Gammaproteobacteria	Pseudomonadales	Pseudomonadaceae		Core	2019
ASV1267	Bacteria	Firmicutes	Clostridia	Clostridiales	Clostridiaceae	Clostridium	Worm	2019
ASV1268	Bacteria	Bacteroidota	Bacteroidia	Sphingobacteriales	Sphingobacteriaceae	Pedobacter	Core	2019
ASV1270	Bacteria	Proteobacteria	Alphaproteobacteria	Caulobacterales	Caulobacteraceae	Brevundimonas	Worm	2019
ASV1271	Bacteria	Actinobacteriota	Actinomycetia	Actinomycetales	Microbacteriaceae	Conyzicola	Core	2019
ASV1273	Bacteria	Actinobacteriota	Acidimicrobiia	Acidimicrobiales	SKKL01	SCSIO-58843	Worm	2019
ASV1277	Bacteria	Proteobacteria	Alphaproteobacteria	Sphingomonadales	Sphingomonadaceae	Rhizorhabdus	Core	2019
ASV1280	Bacteria	Proteobacteria	Gammaproteobacteria	Enterobacterales	Enterobacteriaceae	Enterobacter	Core	2019
ASV1281	Bacteria	Bacteroidota	Bacteroidia	Flavobacteriales	Weeksellaceae	Epilithonimonas	Core	2019
ASV1282	Bacteria	Firmicutes	Bacilli	Paenibacillales	Paenibacillaceae	Paenibacillus	Core	2019
ASV1283	Bacteria	Proteobacteria	Alphaproteobacteria	Sphingomonadales	Sphingomonadaceae		Core	2019
ASV1285	Bacteria	Proteobacteria	Gammaproteobacteria	Enterobacterales	Enterobacteriaceae	Brenneria	Core	2019
ASV1286	Bacteria	Proteobacteria	Alphaproteobacteria	Rhodobacterales	Rhodobacteraceae	UBA1943	Core	2019
ASV1290	Bacteria	Actinobacteriota	Actinomycetia	Actinomycetales	Cellulomonadaceae	Luteimicrobium	Worm	2019
ASV1291	Bacteria	Proteobacteria	Gammaproteobacteria	Nitrosococcales	Methylophagaceae	Methylophaga	Apple	2019
ASV1292	Bacteria	Bacteroidota	Bacteroidia	Flavobacteriales	Flavobacteriaceae	Flavobacterium	Non-core	2019
ASV1294	Bacteria	Proteobacteria	Gammaproteobacteria	Burkholderiales	Methylophilaceae	JABFRO01	Apple	2019
ASV1298	Bacteria	Proteobacteria	Gammaproteobacteria	Pseudomonadales	Pseudomonadaceae	Pseudomonas	Core	2019
ASV1309	Bacteria	Firmicutes	Bacilli	Staphylococcales	Staphylococcaceae	Staphylococcus	Worm	2019
ASV1311	Bacteria	Bacteroidota	Bacteroidia	Sphingobacteriales	Sphingobacteriaceae	Pedobacter	Core	2019
ASV1314	Bacteria	Proteobacteria	Gammaproteobacteria	Burkholderiales	Burkholderiaceae	Pigmentiphaga	Core	2019
ASV1318	Bacteria	Firmicutes	Bacilli	Mycoplasmatales	Hepatoplasmataceae	Hepatoplasma	Core	2019
ASV1319	Bacteria	Proteobacteria	Gammaproteobacteria	Burkholderiales	Burkholderiaceae	Rhodoferax	Apple	2019
ASV1320	Bacteria	Bacteroidota	Bacteroidia	Sphingobacteriales	Sphingobacteriaceae	Pedobacter	Worm	2019
ASV1323	Bacteria	Proteobacteria	Gammaproteobacteria	Pseudomonadales	Pseudomonadaceae	Pseudomonas	Apple	2019
ASV1325	Bacteria	Proteobacteria	Alphaproteobacteria	Rhizobiales	Rhizobiaceae	Mycoplana	Worm	2019
ASV1326	Bacteria	Proteobacteria	Alphaproteobacteria	Rhodobacterales	Rhodobacteraceae	Cereibacter	Worm	2019
ASV1331	Bacteria	Proteobacteria	Gammaproteobacteria	Enterobacterales	Enterobacteriaceae	Ewingella	Worm	2019
ASV1333	Bacteria	Firmicutes	Bacilli	Thermoactinomycetales	Thermoactinomycetaceae	Thermoactinomyces	Non-core	2019
ASV1336	Bacteria	Myxococcota	Polyangia	Nannocystales	Nannocystaceae	Nannocystis	Core	2019
ASV1339	Bacteria	Acidobacteriota	Blastocatellia	Pyrinomonadales	Pyrinomonadaceae	OLB17	Worm	2019
ASV1341	Bacteria	Proteobacteria	Gammaproteobacteria	Burkholderiales	Burkholderiaceae	Massilia	Core	2019
ASV1342	Bacteria	Bacteroidota	Bacteroidia	Sphingobacteriales	Sphingobacteriaceae	Pedobacter	Core	2019
ASV1344	Bacteria	Proteobacteria	Gammaproteobacteria	Burkholderiales	Burkholderiaceae	Rhodoferax	Core	2019
ASV1345	Bacteria	Proteobacteria	Alphaproteobacteria	Sphingomonadales	Sphingomonadaceae		Core	2019
ASV1348	Bacteria	Proteobacteria	Gammaproteobacteria	Burkholderiales	Burkholderiaceae		Core	2019
ASV1349	Bacteria	Proteobacteria	Gammaproteobacteria	Enterobacterales	Enterobacteriaceae		Apple	2019
ASV1350	Bacteria	Firmicutes	Bacilli	Lactobacillales	Aerococcaceae	Aerococcus	Worm	2019
ASV1351	Bacteria	Proteobacteria	Gammaproteobacteria	Xanthomonadales	Rhodanobacteraceae		Core	2019
ASV1352	Bacteria	Actinobacteriota	Actinomycetia	Actinomycetales	Microbacteriaceae		Core	2019
ASV1353	Bacteria	Proteobacteria	Alphaproteobacteria	Rhizobiales	Beijerinckiaceae	Bosea	Core	2019
ASV1354	Bacteria	Proteobacteria	Gammaproteobacteria	Burkholderiales	Methylophilaceae	JABFRO01	Worm	2019
ASV1356	Bacteria	Bacteroidota	Bacteroidia	Sphingobacteriales	Sphingobacteriaceae	Pedobacter	Apple	2019
ASV1358	Bacteria	Actinobacteriota	Actinomycetia	Actinomycetales	Microbacteriaceae	Microbacterium	Non-core	2019
ASV1359	Bacteria	Bacteroidota	Bacteroidia	Sphingobacteriales	Sphingobacteriaceae	Pedobacter	Core	2019
ASV1360	Bacteria	Actinobacteriota	Actinomycetia	Propionibacteriales	Nocardioidaceae	Nocardioides	Worm	2019
ASV1361	Bacteria	Proteobacteria	Gammaproteobacteria	Burkholderiales	Burkholderiaceae		Core	2019
ASV1363	Bacteria	Actinobacteriota	Actinomycetia	Mycobacteriales	Pseudonocardiaceae	Pseudonocardia	Non-core	2019
ASV1364	Bacteria	Bacteroidota	Bacteroidia	Flavobacteriales	Flavobacteriaceae	Flavobacterium	Worm	2019
ASV1365	Bacteria	Bacteroidota	Bacteroidia	Sphingobacteriales	Sphingobacteriaceae	Pedobacter	Core	2019
ASV1366	Bacteria	Proteobacteria	Alphaproteobacteria	Rhizobiales	Rhizobiaceae	Agrobacterium	Apple	2019
ASV1368	Bacteria	Proteobacteria	Gammaproteobacteria	Xanthomonadales	Xanthomonadaceae	Thermomonas	Worm	2019
ASV1370	Bacteria	Proteobacteria	Gammaproteobacteria	Pseudomonadales	Pseudomonadaceae	Pseudomonas	Core	2019
ASV1374	Bacteria	Proteobacteria	Gammaproteobacteria	Pseudomonadales	Pseudomonadaceae	Pseudomonas	Non-core	2019
ASV1380	Bacteria	Proteobacteria	Alphaproteobacteria	Sphingomonadales	Sphingomonadaceae	Sphingomicrobium	Worm	2019
ASV1381	Bacteria	Proteobacteria	Alphaproteobacteria	Sphingomonadales	Sphingomonadaceae	Sphingomonas	Core	2019
ASV1382	Bacteria	Proteobacteria	Alphaproteobacteria	Geminicoccales	Geminicoccaceae	Arboricoccus	Core	2019
ASV1385	Bacteria	Bacteroidota	Bacteroidia	AKYH767	B-17BO	UBA4416	Core	2019
ASV1386	Bacteria	Proteobacteria	Gammaproteobacteria	Burkholderiales	Burkholderiaceae	ALPHA2B	Core	2019
ASV1387	Bacteria	Actinobacteriota	Actinomycetia	Actinomycetales	Cellulomonadaceae		Worm	2019
ASV1388	Bacteria	Proteobacteria	Gammaproteobacteria	Enterobacterales	Enterobacteriaceae	Erwinia	Core	2019
ASV1389	Bacteria	Actinobacteriota	Actinomycetia	Mycobacteriales	Mycobacteriaceae	Mycobacterium	Worm	2019
ASV1390	Bacteria	Bacteroidota	Bacteroidia	Flavobacteriales	Flavobacteriaceae	Flavobacterium	Core	2019
ASV1394	Bacteria	Verrucomicrobiota	Verrucomicrobiae	Verrucomicrobiales	Akkermansiaceae	UBA1315	Apple	2019
ASV1399	Bacteria	Proteobacteria	Alphaproteobacteria	Rhizobiales	Rhizobiaceae	Pseudorhizobium	Core	2019
ASV1400	Bacteria	Proteobacteria	Gammaproteobacteria	Enterobacterales	Enterobacteriaceae	Citrobacter	Core	2019
ASV1403	Bacteria	Proteobacteria	Gammaproteobacteria	Enterobacterales	Shewanellaceae	Shewanella	Core	2019
ASV1404	Bacteria	Bacteroidota	Bacteroidia	Bacteroidales	Porphyromonadaceae	Porphyromonas	Worm	2019
ASV1405	Bacteria	Proteobacteria	Alphaproteobacteria	Rhizobiales	Devosiaceae	Arsenicitalea	Worm	2019
ASV1406	Bacteria	Actinobacteriota	Actinomycetia	Actinomycetales	Microbacteriaceae	Homoserinimonas	Worm	2019
ASV1410	Bacteria	Bacteroidota	Bacteroidia	Sphingobacteriales	Sphingobacteriaceae	Pedobacter	Core	2019
ASV1414	Bacteria	Proteobacteria	Alphaproteobacteria	Caulobacterales	Caulobacteraceae	Brevundimonas	Core	2019
ASV1416	Bacteria	Proteobacteria	Gammaproteobacteria	Pseudomonadales	Pseudomonadaceae		Core	2019
ASV1418	Bacteria	Proteobacteria	Gammaproteobacteria	Pseudomonadales	Cellvibrionaceae	Cellvibrio	Apple	2019
ASV1420	Bacteria	Proteobacteria	Gammaproteobacteria	Pseudomonadales	Pseudomonadaceae		Worm	2019
ASV1422	Bacteria	Proteobacteria	Gammaproteobacteria	Burkholderiales	Burkholderiaceae	Variovorax	Worm	2019
ASV1423	Bacteria	Firmicutes	Bacilli	Exiguobacterales	Exiguobacteraceae	Exiguobacterium	Worm	2019
ASV1425	Bacteria	Bacteroidota	Bacteroidia	Flavobacteriales	Weeksellaceae		Worm	2019
ASV1426	Bacteria	Actinobacteriota	Actinomycetia	Actinomycetales	Microbacteriaceae	Homoserinimonas	Core	2019
ASV1427	Bacteria	Proteobacteria	Alphaproteobacteria	Rhizobiales	Xanthobacteraceae	Z2-YC6860	Apple	2019
ASV1428	Bacteria	Proteobacteria	Alphaproteobacteria	Ferrovibrionales	Ferrovibrionaceae	Ferrovibrio	Non-core	2019
ASV1431	Bacteria	Bacteroidota	Bacteroidia	Cytophagales	Spirosomaceae	Dyadobacter	Core	2019
ASV1432	Bacteria	Proteobacteria	Alphaproteobacteria	Rhizobiales	Xanthobacteraceae		Core	2019
ASV1433	Bacteria	Bacteroidota	Bacteroidia	Flavobacteriales	Flavobacteriaceae	Flavobacterium	Worm	2019
ASV1436	Bacteria	Bacteroidota	Bacteroidia	Sphingobacteriales	Sphingobacteriaceae	Mucilaginibacter	Core	2019
ASV1437	Bacteria	Proteobacteria	Alphaproteobacteria	Caulobacterales	Caulobacteraceae	Brevundimonas	Core	2019
ASV1440	Bacteria	Proteobacteria	Gammaproteobacteria	Burkholderiales	Burkholderiaceae	Lacisediminimonas	Core	2019
ASV1442	Bacteria	Bacteroidota	Bacteroidia	Flavobacteriales	Flavobacteriaceae	Flavobacterium	Apple	2019
ASV1444	Bacteria	Bacteroidota	Bacteroidia	Bacteroidales	Rikenellaceae	Mucinivorans	Worm	2019
ASV1445	Bacteria	Firmicutes	Clostridia	Monoglobales	UBA1381	CAG-41	Worm	2019
ASV1449	Bacteria	Bacteroidota	Bacteroidia	Flavobacteriales	Weeksellaceae		Core	2019
ASV1450	Bacteria	Proteobacteria	Gammaproteobacteria	Burkholderiales	Burkholderiaceae	Rhodoferax	Core	2019
ASV1452	Bacteria	Proteobacteria	Alphaproteobacteria	Rhizobiales	Rhizobiaceae	Paramesorhizobium	Non-core	2019
ASV1453	Bacteria	Proteobacteria	Alphaproteobacteria	Acetobacterales	Acetobacteraceae		Core	2019
ASV1455	Bacteria	Actinobacteriota	Actinomycetia	Propionibacteriales	Nocardioidaceae	Aeromicrobium	Non-core	2019
ASV1460	Bacteria	Proteobacteria	Gammaproteobacteria	Enterobacterales	Shewanellaceae	Shewanella	Core	2019
ASV1465	Bacteria	Bacteroidota	Bacteroidia	Flavobacteriales	Weeksellaceae	Chryseobacterium	Core	2019
ASV1467	Bacteria	Proteobacteria	Gammaproteobacteria	Burkholderiales	Burkholderiaceae		Worm	2019
ASV1473	Bacteria	Proteobacteria	Gammaproteobacteria	Burkholderiales	Burkholderiaceae		Core	2019
ASV1474	Bacteria	Proteobacteria	Gammaproteobacteria	Enterobacterales	Enterobacteriaceae	Citrobacter	Core	2019
ASV1476	Bacteria	Proteobacteria	Alphaproteobacteria	Rhizobiales	Rhizobiaceae	Mycoplana	Worm	2019
ASV1478	Bacteria	Proteobacteria	Alphaproteobacteria	Sphingomonadales	Sphingomonadaceae	Sphingobium	Core	2019
ASV1479	Bacteria	Bacteroidota	Bacteroidia	Sphingobacteriales	Sphingobacteriaceae	Pedobacter	Core	2019
ASV1483	Bacteria	Proteobacteria	Gammaproteobacteria	Burkholderiales	Burkholderiaceae	Pseudorhodoferax	Worm	2019
ASV1484	Bacteria	Proteobacteria	Alphaproteobacteria	Sphingomonadales	Sphingomonadaceae	Sphingorhabdus	Worm	2019
ASV1486	Bacteria	Proteobacteria	Gammaproteobacteria	Burkholderiales	Burkholderiaceae		Core	2019
ASV1487	Bacteria	Actinobacteriota	Actinomycetia	Propionibacteriales	Propionibacteriaceae		Worm	2019
ASV1491	Bacteria	Bacteroidota	Bacteroidia	Cytophagales	Cytophagaceae	Cytophaga	Worm	2019
ASV1495	Bacteria	Proteobacteria	Alphaproteobacteria	Rhizobiales	Aestuariivirgaceae	Aestuariivirga	Worm	2019
ASV1497	Bacteria	Actinobacteriota	Actinomycetia	Actinomycetales	Microbacteriaceae		Non-core	2019
ASV1499	Bacteria	Proteobacteria	Alphaproteobacteria	Rhizobiales	Beijerinckiaceae	Bosea	Core	2019
ASV1500	Bacteria	Proteobacteria	Gammaproteobacteria	Enterobacterales	Enterobacteriaceae	Enterobacter	Core	2019
ASV1501	Bacteria	Actinobacteriota	Actinomycetia	Actinomycetales	Cellulomonadaceae	Sanguibacter	Non-core	2019
ASV1504	Bacteria	Actinobacteriota	Actinomycetia	Streptomycetales	Streptomycetaceae	Streptomyces	Apple	2019
ASV1505	Bacteria	Actinobacteriota	Actinomycetia	Actinomycetales	Dermabacteraceae	Brachybacterium	Worm	2019
ASV1510	Bacteria	Proteobacteria	Gammaproteobacteria	Burkholderiales	Burkholderiaceae	Rugamonas	Core	2019
ASV1511	Bacteria	Firmicutes	Bacilli	Lactobacillales	Streptococcaceae	Streptococcus	Worm	2019
ASV1512	Bacteria	Proteobacteria	Alphaproteobacteria	Sphingomonadales	Sphingomonadaceae	Novosphingopyxis	Worm	2019
ASV1513	Bacteria	Proteobacteria	Gammaproteobacteria	Pseudomonadales	Cellvibrionaceae	Pseudomaricurvus	Non-core	2019
ASV1516	Bacteria	Proteobacteria	Alphaproteobacteria	Rhizobiales	Hyphomicrobiaceae	Hyphomicrobium	Apple	2019
ASV1518	Bacteria	Bacteroidota	Bacteroidia	Chitinophagales	Chitinophagaceae		Core	2019
ASV1519	Bacteria	Proteobacteria	Alphaproteobacteria	Rhodobacterales	Rhodobacteraceae	Haematobacter	Worm	2019
ASV1520	Bacteria	Proteobacteria	Gammaproteobacteria	Enterobacterales	Enterobacteriaceae	Enterobacter	Core	2019
ASV1522	Bacteria	Bacteroidota	Bacteroidia	Sphingobacteriales	Sphingobacteriaceae	Pedobacter	Core	2019
ASV1523	Bacteria	Proteobacteria	Gammaproteobacteria	Xanthomonadales	Xanthomonadaceae	Arenimonas	Non-core	2019
ASV1524	Bacteria	Bacteroidota	Bacteroidia	Sphingobacteriales	Sphingobacteriaceae	Pedobacter	Non-core	2019
ASV1525	Bacteria	Bacteroidota	Bacteroidia	Sphingobacteriales	Sphingobacteriaceae	Pedobacter	Core	2019
ASV1528	Bacteria	Proteobacteria	Gammaproteobacteria	Burkholderiales	Burkholderiaceae	KS-M25	Core	2019
ASV1529	Bacteria	Actinobacteriota	Actinomycetia	Mycobacteriales	Pseudonocardiaceae	Actinomycetospora	Worm	2019
ASV1530	Bacteria	Proteobacteria	Gammaproteobacteria	Burkholderiales	Burkholderiaceae		Worm	2019
ASV1532	Bacteria	Proteobacteria	Gammaproteobacteria	Pseudomonadales	Pseudomonadaceae		Worm	2019
ASV1533	Bacteria	Bacteroidota	Bacteroidia	Sphingobacteriales	Sphingobacteriaceae	Pedobacter	Worm	2019
ASV1534	Bacteria	Proteobacteria	Alphaproteobacteria	Rhizobiales	Beijerinckiaceae	Bosea	Non-core	2019
ASV1535	Bacteria	Proteobacteria	Alphaproteobacteria	Sphingomonadales	Sphingomonadaceae	Novosphingopyxis	Worm	2019
ASV1536	Bacteria	Proteobacteria	Gammaproteobacteria	Pseudomonadales	Pseudomonadaceae	Pseudomonas	Core	2019
ASV1540	Bacteria	Actinobacteriota	Actinomycetia	Streptomycetales	Streptomycetaceae	Streptomyces	Non-core	2019
ASV1542	Bacteria	Bacteroidota	Bacteroidia	AKYH767	B-17BO	UBA2475	Worm	2019
ASV1543	Bacteria	Proteobacteria	Gammaproteobacteria	Burkholderiales	Methylophilaceae	Methylotenera	Apple	2019
ASV1544	Bacteria	Proteobacteria	Alphaproteobacteria	Acetobacterales	Acetobacteraceae	Tanticharoenia	Core	2019
ASV1549	Bacteria	Firmicutes	Clostridia	Lachnospirales	Lachnospiraceae		Worm	2019
ASV1550	Bacteria	Proteobacteria	Alphaproteobacteria	Rhizobiales	Xanthobacteraceae	Rhodopseudomonas	Core	2019
ASV1551	Bacteria	Actinobacteriota	Acidimicrobiia	Acidimicrobiales	Ilumatobacteraceae	Ilumatobacter	Core	2019
ASV1552	Bacteria	Bacteroidota	Bacteroidia	Chitinophagales	Chitinophagaceae	Edaphocola	Worm	2019
ASV1553	Bacteria	Proteobacteria	Gammaproteobacteria	Xanthomonadales	Rhodanobacteraceae	Dokdonella	Non-core	2019
ASV1554	Bacteria	Proteobacteria	Alphaproteobacteria	Sphingomonadales	Sphingomonadaceae	Chakrabartia	Worm	2019
ASV1556	Bacteria	Actinobacteriota	Actinomycetia	Propionibacteriales	Nocardioidaceae	Nocardioides	Worm	2019
ASV1557	Bacteria	Proteobacteria	Alphaproteobacteria	Sphingomonadales	Sphingomonadaceae	Sphingobium	Core	2019
ASV1560	Bacteria	Actinobacteriota	Actinomycetia	Actinomycetales	Brevibacteriaceae	Brevibacterium	Non-core	2019
ASV1564	Bacteria	Proteobacteria	Gammaproteobacteria	Pseudomonadales	Pseudomonadaceae	Pseudomonas	Core	2019
ASV1565	Bacteria	Firmicutes	Bacilli	Lactobacillales	Streptococcaceae	Streptococcus	Worm	2019
ASV1570	Bacteria	Proteobacteria	Gammaproteobacteria	Burkholderiales	Burkholderiaceae		Worm	2019
ASV1571	Bacteria	Proteobacteria	Alphaproteobacteria	Rhizobiales	Rhizobiaceae		Core	2019
ASV1572	Bacteria	Proteobacteria	Alphaproteobacteria	Rhizobiales	Rhizobiaceae	Mycoplana	Apple	2019
ASV1574	Bacteria	Proteobacteria	Alphaproteobacteria	Rhizobiales	Devosiaceae	Devosia	Core	2019
ASV1576	Bacteria	Proteobacteria	Gammaproteobacteria	Xanthomonadales	Xanthomonadaceae	Pseudoxanthomonas	Worm	2019
ASV1577	Bacteria	Bacteroidota	Bacteroidia	Flavobacteriales	Flavobacteriaceae	Flavobacterium	Core	2019
ASV1579	Bacteria	Firmicutes	Bacilli	Paenibacillales	Paenibacillaceae	Paenibacillus	Worm	2019
ASV1580	Bacteria	Bacteroidota	Bacteroidia	Cytophagales	Cyclobacteriaceae		Apple	2019
ASV1582	Bacteria	Bacteroidota	Bacteroidia	Sphingobacteriales	Sphingobacteriaceae	Pedobacter	Apple	2019
ASV1583	Bacteria	Proteobacteria	Gammaproteobacteria	Pseudomonadales	Pseudomonadaceae	Pseudomonas	Core	2019
ASV1584	Bacteria	Proteobacteria	Gammaproteobacteria	Enterobacterales	Enterobacteriaceae		Apple	2019
ASV1587	Bacteria	Proteobacteria	Alphaproteobacteria	Rhizobiales	Devosiaceae	Devosia	Non-core	2019
ASV1590	Bacteria	Proteobacteria	Gammaproteobacteria	Burkholderiales	Burkholderiaceae		Non-core	2019
ASV1594	Bacteria	Proteobacteria	Alphaproteobacteria	Acetobacterales	Acetobacteraceae	Neoasaia	Apple	2019
ASV1597	Bacteria	Proteobacteria	Gammaproteobacteria	Xanthomonadales	Xanthomonadaceae	Stenotrophomonas	Core	2019
ASV1598	Bacteria	Actinobacteriota	Actinomycetia	Mycobacteriales	Mycobacteriaceae		Worm	2019
ASV1599	Bacteria	Proteobacteria	Alphaproteobacteria	Rhodobacterales	Rhodobacteraceae	Haematobacter	Non-core	2019
ASV1602	Bacteria	Actinobacteriota	Actinomycetia	Actinomycetales	Microbacteriaceae		Worm	2019
ASV1604	Bacteria	Actinobacteriota	Actinomycetia	Actinomycetales	Cellulomonadaceae	Luteimicrobium	Non-core	2019
ASV1605	Bacteria	Bacteroidota	Bacteroidia	Sphingobacteriales	Sphingobacteriaceae	Mucilaginibacter	Worm	2019
ASV1606	Bacteria	Bacteroidota	Bacteroidia	Sphingobacteriales	Sphingobacteriaceae	Pedobacter	Worm	2019
ASV1607	Bacteria	Bacteroidota	Bacteroidia	Sphingobacteriales	Sphingobacteriaceae	Mucilaginibacter	Core	2019
ASV1608	Bacteria	Proteobacteria	Alphaproteobacteria	Rhizobiales	Rhizobiaceae		Non-core	2019
ASV1613	Bacteria	Proteobacteria	Gammaproteobacteria	Enterobacterales	Enterobacteriaceae		Worm	2019
ASV1615	Bacteria	Bacteroidota	Bacteroidia	AKYH767	B-17BO	UBA2475	Core	2019
ASV1616	Bacteria	Bacteroidota	Bacteroidia	Flavobacteriales	Flavobacteriaceae	Flavobacterium	Apple	2019
ASV1621	Bacteria	Bacteroidota	Bacteroidia	Flavobacteriales	Flavobacteriaceae	Flavobacterium	Non-core	2019
ASV1622	Bacteria	Proteobacteria	Gammaproteobacteria	Burkholderiales	SG8-39	SCGC-AG-212-J23	Non-core	2019
ASV1623	Bacteria	Bacteroidota	Bacteroidia	Cytophagales	Spirosomaceae	Dyadobacter	Worm	2019
ASV1624	Bacteria	Bacteroidota	Bacteroidia	Bacteroidales	Dysgonomonadaceae	Dysgonomonas	Core	2019
ASV1626	Bacteria	Actinobacteriota	Actinomycetia	Actinomycetales	Microbacteriaceae	Homoserinimonas	Worm	2019
ASV1628	Bacteria	Bacteroidota	Bacteroidia	Sphingobacteriales	Sphingobacteriaceae	Mucilaginibacter	Core	2019
ASV1629	Bacteria	Proteobacteria	Gammaproteobacteria	Burkholderiales	Burkholderiaceae	Serpentinomonas	Non-core	2019
ASV1630	Bacteria	Firmicutes	Bacilli	Bacillales	Anoxybacillaceae	Geobacillus	Worm	2019
ASV1631	Bacteria	Bacteroidota	Bacteroidia	Flavobacteriales	Flavobacteriaceae	Flavobacterium	Worm	2019
ASV1632	Bacteria	Proteobacteria	Gammaproteobacteria	Xanthomonadales	Xanthomonadaceae	Stenotrophomonas	Core	2019
ASV1633	Bacteria	Proteobacteria	Gammaproteobacteria	Pseudomonadales	Pseudomonadaceae	Pseudomonas	Worm	2019
ASV1634	Bacteria	Proteobacteria	Gammaproteobacteria	Burkholderiales	Burkholderiaceae	ALPHA2B	Apple	2019
ASV1639	Bacteria	Proteobacteria	Alphaproteobacteria	Caulobacterales	Caulobacteraceae	CAHJWH01	Core	2019
ASV1640	Bacteria	Bacteroidota	Bacteroidia	Flavobacteriales	Flavobacteriaceae	Flavobacterium	Core	2019
ASV1642	Bacteria	Actinobacteriota	Thermoleophilia	Solirubrobacterales	Solirubrobacteraceae	Conexibacter	Worm	2019
ASV1643	Bacteria	Actinobacteriota	Actinomycetia	Propionibacteriales	Propionibacteriaceae	Friedmanniella	Worm	2019
ASV1645	Bacteria	Firmicutes	Clostridia	Clostridiales	Clostridiaceae	Clostridium	Core	2019
ASV1647	Bacteria	Bacteroidota	Bacteroidia	Flavobacteriales	Weeksellaceae	Epilithonimonas	Core	2019
ASV1648	Bacteria	Actinobacteriota	Actinomycetia	Actinomycetales	Cellulomonadaceae		Apple	2019
ASV1650	Bacteria	Bacteroidota	Bacteroidia	Flavobacteriales	Flavobacteriaceae	Flavobacterium	Worm	2019
ASV1653	Bacteria	Proteobacteria	Alphaproteobacteria	Rhodobacterales	Rhodobacteraceae		Non-core	2019
ASV1655	Bacteria	Proteobacteria	Gammaproteobacteria	Enterobacterales	Enterobacteriaceae		Core	2019
ASV1656	Bacteria	Proteobacteria	Alphaproteobacteria	Rhodobacterales	Rhodobacteraceae	Paenirhodobacter	Core	2019
ASV1657	Bacteria	Actinobacteriota	Actinomycetia	Actinomycetales	Actinomycetaceae	Actinomyces	Worm	2019
ASV1658	Bacteria	Proteobacteria	Alphaproteobacteria	Rhizobiales	Beijerinckiaceae	RH-AL1	Worm	2019
ASV1660	Bacteria	Actinobacteriota	Actinomycetia	Mycobacteriales	Mycobacteriaceae	YC2-7	Core	2019
ASV1661	Bacteria	Firmicutes	Bacilli	Bacillales	Anoxybacillaceae	Anoxybacillus	Non-core	2019
ASV1662	Bacteria	Proteobacteria	Alphaproteobacteria	Rhizobiales	Rhizobiaceae	Mycoplana	Worm	2019
ASV1665	Bacteria	Firmicutes	Clostridia	Tissierellales	Peptoniphilaceae	Anaerococcus	Core	2019
ASV1666	Bacteria	Proteobacteria	Gammaproteobacteria	Diplorickettsiales	Diplorickettsiaceae	Rickettsiella	Core	2019
ASV1667	Bacteria	Proteobacteria	Alphaproteobacteria	Rhizobiales	Xanthobacteraceae		Worm	2019
ASV1668	Bacteria	Bacteroidota	Bacteroidia	Flavobacteriales	Flavobacteriaceae	Flavobacterium	Apple	2019
ASV1669	Bacteria	Bacteroidota	Bacteroidia	Sphingobacteriales	Sphingobacteriaceae	Sphingobacterium	Non-core	2019
ASV1673	Bacteria	Proteobacteria	Gammaproteobacteria	Enterobacterales	Enterobacteriaceae	Brenneria	Core	2019
ASV1674	Bacteria	Proteobacteria	Gammaproteobacteria	Burkholderiales	Burkholderiaceae	Rugamonas	Core	2019
ASV1679	Bacteria	Bacteroidota	Bacteroidia	Sphingobacteriales	Sphingobacteriaceae		Non-core	2019
ASV1681	Bacteria	Proteobacteria	Alphaproteobacteria	Rhodobacterales	Rhodobacteraceae	Haematobacter	Non-core	2019
ASV1686	Bacteria	Actinobacteriota	Actinomycetia	Actinomycetales	Microbacteriaceae	Homoserinimonas	Worm	2019
ASV1687	Bacteria	Bacteroidota	Bacteroidia	Cytophagales	Cyclobacteriaceae	Chryseolinea	Core	2019
ASV1689	Bacteria	Firmicutes	Bacilli	Bacillales	Anoxybacillaceae	Saccharococcus	Non-core	2019
ASV1691	Bacteria	Proteobacteria	Gammaproteobacteria	Burkholderiales	Burkholderiaceae	Paraburkholderia	Core	2019
ASV1697	Bacteria	Actinobacteriota	Actinomycetia	Mycobacteriales	Geodermatophilaceae	Blastococcus	Worm	2019
ASV1700	Bacteria	Actinobacteriota	Actinomycetia	Streptosporangiales	Streptosporangiaceae	Thermopolyspora	Non-core	2019
ASV1702	Bacteria	Bacteroidota	Bacteroidia	Flavobacteriales	Weeksellaceae	Chishuiella	Core	2019
ASV1705	Bacteria	Proteobacteria	Gammaproteobacteria	Burkholderiales	Burkholderiaceae	Aquabacterium	Apple	2019
ASV1710	Bacteria	Actinobacteriota	Actinomycetia	Actinomycetales	Microbacteriaceae	Agrococcus	Worm	2019
ASV1713	Bacteria	Firmicutes	Clostridia	Oscillospirales	Ruminococcaceae		Worm	2019
ASV1717	Bacteria	Proteobacteria	Gammaproteobacteria	Burkholderiales	Burkholderiaceae	Aquabacterium	Non-core	2019
ASV1722	Bacteria	Proteobacteria	Alphaproteobacteria	Sphingomonadales	Sphingomonadaceae		Worm	2019
ASV1723	Bacteria	Proteobacteria	Gammaproteobacteria	Burkholderiales	Burkholderiaceae		Core	2019
ASV1724	Bacteria	Actinobacteriota	Actinomycetia	Actinomycetales	Kineococcaceae	Kineococcus	Core	2019
ASV1728	Bacteria	Actinobacteriota	Actinomycetia	Propionibacteriales	Nocardioidaceae	Aeromicrobium	Core	2019
ASV1729	Bacteria	Chloroflexota	Chloroflexia	Thermomicrobiales	UBA6265	CADCWI01	Non-core	2019
ASV1730	Bacteria	Actinobacteriota	Actinomycetia	Mycobacteriales	Mycobacteriaceae	Corynebacterium	Worm	2019
ASV1731	Bacteria	Actinobacteriota	Actinomycetia	Mycobacteriales	Pseudonocardiaceae	Pseudonocardia	Non-core	2019
ASV1733	Bacteria	Proteobacteria	Alphaproteobacteria	Sphingomonadales	Sphingomonadaceae	Sphingomicrobium	Worm	2019
ASV1736	Bacteria	Bacteroidota	Bacteroidia	Flavobacteriales	Flavobacteriaceae	Flavobacterium	Core	2019
ASV1737	Bacteria	Proteobacteria	Gammaproteobacteria	Enterobacterales	Enterobacteriaceae	Enterobacter	Non-core	2019
ASV1741	Bacteria	Proteobacteria	Alphaproteobacteria	Sphingomonadales	Sphingomonadaceae	Sphingomicrobium	Worm	2019
ASV1742	Bacteria	Bacteroidota	Bacteroidia	Flavobacteriales	Weeksellaceae	Kaistella	Core	2019
ASV1744	Bacteria	Actinobacteriota	Actinomycetia	Actinomycetales	Microbacteriaceae		Core	2019
ASV1749	Bacteria	Actinobacteriota	Actinomycetia	Propionibacteriales	Propionibacteriaceae	Friedmanniella	Worm	2019
ASV1750	Bacteria	Proteobacteria	Gammaproteobacteria	Burkholderiales	Burkholderiaceae	Rugamonas	Core	2019
ASV1752	Bacteria	Bacteroidota	Bacteroidia	Cytophagales	Cyclobacteriaceae	UBA2336	Non-core	2019
ASV1753	Bacteria	Proteobacteria	Alphaproteobacteria	Rhizobiales	Rhizobiaceae	Aurantimonas	Core	2019
ASV1755	Bacteria	Firmicutes	Bacilli	Bacillales	Domibacillaceae	Domibacillus	Worm	2019
ASV1758	Bacteria	Proteobacteria	Alphaproteobacteria	Sphingomonadales	Sphingomonadaceae		Non-core	2019
ASV1759	Bacteria	Proteobacteria	Gammaproteobacteria	Pseudomonadales	Pseudomonadaceae	Azotobacter	Non-core	2019
ASV1760	Bacteria	Actinobacteriota	Actinomycetia	Actinomycetales	Microbacteriaceae		Non-core	2019
ASV1762	Bacteria	Bacteroidota	Bacteroidia	Flavobacteriales	Weeksellaceae	Epilithonimonas	Worm	2019
ASV1763	Bacteria	Proteobacteria	Gammaproteobacteria	Burkholderiales	Burkholderiaceae		Apple	2019
ASV1764	Bacteria	Bacteroidota	Bacteroidia	Cytophagales	Cyclobacteriaceae	Chryseolinea	Core	2019
ASV1766	Bacteria	Actinobacteriota	Actinomycetia	Actinomycetales	Microbacteriaceae		Core	2019
ASV1767	Bacteria	Actinobacteriota	Actinomycetia	Propionibacteriales	Nocardioidaceae	Nocardioides	Core	2019
ASV1768	Bacteria	Proteobacteria	Alphaproteobacteria	Sphingomonadales	Sphingomonadaceae	Sphingobium	Apple	2019
ASV1769	Bacteria	Proteobacteria	Alphaproteobacteria	Sphingomonadales	Sphingomonadaceae	Sphingopyxis	Non-core	2019
ASV1770	Bacteria	Actinobacteriota	Actinomycetia	Actinomycetales	Dermabacteraceae	Brachybacterium	Non-core	2019
ASV1771	Bacteria	Proteobacteria	Gammaproteobacteria	Burkholderiales	Burkholderiaceae	Bordetella	Worm	2019
ASV1776	Bacteria	Proteobacteria	Gammaproteobacteria	Burkholderiales	Burkholderiaceae	ALPHA2B	Non-core	2019
ASV1780	Bacteria	Proteobacteria	Gammaproteobacteria	Burkholderiales	Burkholderiaceae	Acidovorax	Core	2019
ASV1785	Bacteria	Proteobacteria	Gammaproteobacteria	Enterobacterales	Enterobacteriaceae		Worm	2019
ASV1788	Bacteria	Bacteroidota	Bacteroidia	Flavobacteriales	Flavobacteriaceae	Flavobacterium	Apple	2019
ASV1793	Bacteria	Bacteroidota	Bacteroidia	Flavobacteriales	Flavobacteriaceae	Flavobacterium	Core	2019
ASV1801	Bacteria	Proteobacteria	Gammaproteobacteria	Burkholderiales	Burkholderiaceae	Variovorax	Core	2019
ASV1802	Bacteria	Proteobacteria	Gammaproteobacteria	Burkholderiales	Methylophilaceae	Methylotenera	Non-core	2019
ASV1804	Bacteria	Bacteroidota	Bacteroidia	Sphingobacteriales	Sphingobacteriaceae	Pedobacter	Core	2019
ASV1805	Bacteria	Bacteroidota	Bacteroidia	Flavobacteriales	Flavobacteriaceae	Flavobacterium	Core	2019
ASV1810	Bacteria	Bacteroidota	Bacteroidia	Sphingobacteriales	Sphingobacteriaceae	Mucilaginibacter	Core	2019
ASV1811	Bacteria	Actinobacteriota	Actinomycetia	Actinomycetales	Actinomycetaceae	Actinomyces	Non-core	2019
ASV1812	Bacteria	Bacteroidota	Bacteroidia	Flavobacteriales	Flavobacteriaceae	Flavobacterium	Core	2019
ASV1813	Bacteria	Bacteroidota	Bacteroidia	Flavobacteriales	Flavobacteriaceae	Flavobacterium	Apple	2019
ASV1815	Bacteria	Proteobacteria	Gammaproteobacteria	Pseudomonadales	Pseudomonadaceae	Pseudomonas	Core	2019
ASV1816	Bacteria	Proteobacteria	Gammaproteobacteria	Xanthomonadales	Rhodanobacteraceae	Rhodanobacter	Core	2019
ASV1820	Bacteria	Proteobacteria	Alphaproteobacteria	Sphingomonadales	Sphingomonadaceae		Worm	2019
ASV1823	Bacteria	Proteobacteria	Alphaproteobacteria	Rhizobiales	Rhizobiaceae	Agrobacterium	Core	2019
ASV1825	Bacteria	Proteobacteria	Gammaproteobacteria	Pseudomonadales	Moraxellaceae	Paraperlucidibaca	Apple	2019
ASV1827	Bacteria	Bacteroidota	Bacteroidia	Sphingobacteriales	Sphingobacteriaceae	BS3	Non-core	2019
ASV1829	Bacteria	Bacteroidota	Bacteroidia	Flavobacteriales	Weeksellaceae	Chryseobacterium	Core	2019
ASV1830	Bacteria	Actinobacteriota	Actinomycetia	Actinomycetales	Microbacteriaceae		Worm	2019
ASV1832	Bacteria	Bacteroidota	Bacteroidia	Sphingobacteriales	Sphingobacteriaceae	Sphingobacterium	Non-core	2019
ASV1833	Bacteria	Proteobacteria	Alphaproteobacteria	Caulobacterales	Caulobacteraceae	Caulobacter	Worm	2019
ASV1834	Bacteria	Bacteroidota	Bacteroidia	Flavobacteriales	Flavobacteriaceae	Flavobacterium	Core	2019
ASV1835	Bacteria	Proteobacteria	Gammaproteobacteria	Burkholderiales	Methylophilaceae	JABFRO01	Apple	2019
ASV1836	Bacteria	Proteobacteria	Alphaproteobacteria	Rhizobiales	Hyphomicrobiaceae	Hyphomicrobium	Non-core	2019
ASV1837	Bacteria	Bacteroidota	Bacteroidia	Flavobacteriales	Flavobacteriaceae	Flavobacterium	Worm	2019
ASV1838	Bacteria	Proteobacteria	Gammaproteobacteria	Pseudomonadales	Pseudomonadaceae	Pseudomonas	Non-core	2019
ASV1840	Bacteria	Bacteroidota	Bacteroidia	Flavobacteriales	Weeksellaceae	Chryseobacterium	Core	2019
ASV1841	Bacteria	Proteobacteria	Alphaproteobacteria	Sphingomonadales	Sphingomonadaceae	Sphingomonas	Core	2019
ASV1849	Bacteria	Proteobacteria	Gammaproteobacteria	Burkholderiales	Burkholderiaceae	Massilia	Worm	2019
ASV1850	Bacteria	Bacteroidota	Bacteroidia	Cytophagales	Cyclobacteriaceae		Apple	2019
ASV1851	Bacteria	Proteobacteria	Gammaproteobacteria	Pseudomonadales	Pseudomonadaceae	Pseudomonas	Non-core	2019
ASV1854	Bacteria	Proteobacteria	Gammaproteobacteria	Xanthomonadales	Xanthomonadaceae	Stenotrophomonas	Non-core	2019
ASV1855	Bacteria	Proteobacteria	Gammaproteobacteria	Xanthomonadales	Xanthomonadaceae	Stenotrophomonas	Core	2019
ASV1856	Bacteria	Proteobacteria	Alphaproteobacteria	UBA1280	UBA6156	UBA6156	Core	2019
ASV1859	Bacteria	Proteobacteria	Gammaproteobacteria	Burkholderiales	Burkholderiaceae	Rugamonas	Core	2019
ASV1861	Bacteria	Actinobacteriota	Actinomycetia	Actinomycetales	Actinomycetaceae	Actinomyces	Worm	2019
ASV1863	Bacteria	Proteobacteria	Gammaproteobacteria	Burkholderiales	Burkholderiaceae	Massilia	Core	2019
ASV1864	Bacteria	Chloroflexota	Ellin6529	CSP1-4	CSP1-4	GWC2-73-18	Non-core	2019
ASV1867	Bacteria	Bacteroidota	Bacteroidia	Cytophagales	Cyclobacteriaceae	Chryseolinea	Non-core	2019
ASV1871	Bacteria	Proteobacteria	Alphaproteobacteria	Caulobacterales	Caulobacteraceae	Brevundimonas	Non-core	2019
ASV1874	Bacteria	Proteobacteria	Gammaproteobacteria	Pseudomonadales	Pseudomonadaceae	Pseudomonas	Non-core	2019
ASV1876	Bacteria	Actinobacteriota	Actinomycetia	Propionibacteriales	Nocardioidaceae	Nocardioides	Worm	2019
ASV1877	Bacteria	Proteobacteria	Gammaproteobacteria	Burkholderiales	Methylophilaceae	CABHOJ01	Non-core	2019
ASV1881	Bacteria	Bacteroidota	Bacteroidia	Bacteroidales	Tannerellaceae	Parabacteroides	Worm	2019
ASV1882	Bacteria	Actinobacteriota	Actinomycetia	Mycobacteriales	Geodermatophilaceae	Blastococcus	Worm	2019
ASV1884	Bacteria	Actinobacteriota	Actinomycetia	Mycobacteriales	Mycobacteriaceae	Williamsia	Core	2019
ASV1885	Bacteria	Proteobacteria	Alphaproteobacteria	Rhizobiales	Xanthobacteraceae	Nitrobacter	Worm	2019
ASV1886	Bacteria	Bacteroidota	Bacteroidia	Sphingobacteriales	Sphingobacteriaceae	Pedobacter	Non-core	2019
ASV1890	Bacteria	Actinobacteriota	Actinomycetia	Actinomycetales	Microbacteriaceae	Agromyces	Non-core	2019
ASV1897	Bacteria	Actinobacteriota	Actinomycetia	Actinomycetales	Microbacteriaceae	Homoserinimonas	Core	2019
ASV1898	Bacteria	Bacteroidota	Bacteroidia	Sphingobacteriales	Sphingobacteriaceae	Pedobacter	Apple	2019
ASV1900	Bacteria	Firmicutes	Bacilli	Bacillales	Anoxybacillaceae	Saccharococcus	Non-core	2019
ASV1904	Bacteria	Actinobacteriota	Actinomycetia	Actinomycetales	Microbacteriaceae	Homoserinimonas	Core	2019
ASV1905	Bacteria	Proteobacteria	Alphaproteobacteria	Sphingomonadales	Sphingomonadaceae	Novosphingopyxis	Non-core	2019
ASV1906	Bacteria	Bacteroidota	Bacteroidia	Flavobacteriales	Flavobacteriaceae	Flavobacterium	Worm	2019
ASV1911	Bacteria	Verrucomicrobiota	Verrucomicrobiae	Opitutales	Opitutaceae	Rariglobus	Core	2019
ASV1913	Bacteria	Proteobacteria	Gammaproteobacteria	Enterobacterales	Enterobacteriaceae		Core	2019
ASV1914	Bacteria	Proteobacteria	Gammaproteobacteria	Enterobacterales	Enterobacteriaceae	Enterobacter	Core	2019
ASV1917	Bacteria	Proteobacteria	Alphaproteobacteria	Rhizobiales	Rhizobiaceae	Mycoplana	Apple	2019
ASV1923	Bacteria	Proteobacteria	Alphaproteobacteria	Rhizobiales	Beijerinckiaceae	Bosea	Core	2019
ASV1925	Bacteria	Bacteroidota	Bacteroidia	Flavobacteriales	Flavobacteriaceae	Myroides	Non-core	2019
ASV1932	Bacteria	Bacteroidota	Bacteroidia	Sphingobacteriales	Sphingobacteriaceae	Pseudosphingobacterium	Apple	2019
ASV1940	Bacteria	Bacteroidota	Bacteroidia	Flavobacteriales	Weeksellaceae	Chryseobacterium	Core	2019
ASV1945	Bacteria	Actinobacteriota	Actinomycetia	Actinomycetales	Microbacteriaceae		Non-core	2019
ASV1946	Bacteria	Proteobacteria	Gammaproteobacteria	Burkholderiales	Burkholderiaceae		Core	2019
ASV1956	Bacteria	Actinobacteriota	Actinomycetia	Actinomycetales	Microbacteriaceae	Microbacterium	Apple	2019
ASV1957	Bacteria	Actinobacteriota	Acidimicrobiia	Acidimicrobiales	Ilumatobacteraceae	Ilumatobacter	Core	2019
ASV1958	Bacteria	Proteobacteria	Alphaproteobacteria	Rhizobiales	Rhizobiaceae	Mycoplana	Core	2019
ASV1959	Bacteria	Actinobacteriota	Actinomycetia	Propionibacteriales	Nocardioidaceae	Aeromicrobium	Non-core	2019
ASV1960	Bacteria	Actinobacteriota	Actinomycetia	Mycobacteriales	Pseudonocardiaceae	Saccharopolyspora	Apple	2019
ASV1966	Bacteria	Bacteroidota	Bacteroidia	Sphingobacteriales	Sphingobacteriaceae	Pedobacter	Core	2019
ASV1970	Bacteria	Proteobacteria	Gammaproteobacteria	Burkholderiales	Burkholderiaceae	ALPHA2B	Core	2019
ASV1971	Bacteria	Proteobacteria	Alphaproteobacteria	Rhizobiales	Devosiaceae	Devosia	Worm	2019
ASV1975	Bacteria	Bacteroidota	Bacteroidia	Flavobacteriales	Flavobacteriaceae	Flavobacterium	Apple	2019
ASV1977	Bacteria	Actinobacteriota	Actinomycetia	Actinomycetales	Microbacteriaceae	Homoserinimonas	Apple	2019
ASV1979	Bacteria	Bacteroidota	Bacteroidia	Sphingobacteriales	Sphingobacteriaceae	Sphingobacterium	Core	2019
ASV1982	Bacteria	Actinobacteriota	Actinomycetia	Actinomycetales	Micrococcaceae		Apple	2019
ASV1984	Bacteria	Proteobacteria	Gammaproteobacteria	Pseudomonadales	Pseudomonadaceae		Core	2019
ASV1987	Bacteria	Actinobacteriota	Actinomycetia	Propionibacteriales	Nocardioidaceae	Nocardioides	Core	2019
ASV1995	Bacteria	Proteobacteria	Alphaproteobacteria	Rhizobiales	Beijerinckiaceae	Bosea	Non-core	2019
ASV2000	Bacteria	Bacteroidota	Bacteroidia	Sphingobacteriales	Sphingobacteriaceae	Pedobacter	Worm	2019
ASV2001	Bacteria	Proteobacteria	Gammaproteobacteria	Enterobacterales	Enterobacteriaceae		Core	2019
ASV2002	Bacteria	Proteobacteria	Alphaproteobacteria	Sphingomonadales	Sphingomonadaceae	Sphingobium	Core	2019
ASV2003	Bacteria	Bacteroidota	Bacteroidia	Flavobacteriales	Flavobacteriaceae	Flavobacterium	Core	2019
ASV2004	Bacteria	Actinobacteriota	Actinomycetia	Actinomycetales	Microbacteriaceae		Core	2019
ASV2005	Bacteria	Proteobacteria	Gammaproteobacteria	Enterobacterales	Enterobacteriaceae		Core	2019
ASV2008	Bacteria	Actinobacteriota	Actinomycetia	Actinomycetales	Micrococcaceae	Glutamicibacter	Worm	2019
ASV2009	Bacteria	Actinobacteriota	Actinomycetia	Actinomycetales	Microbacteriaceae		Worm	2019
ASV2011	Bacteria	Actinobacteriota	Actinomycetia	Actinomycetales	Cellulomonadaceae	Luteimicrobium	Non-core	2019
ASV2013	Bacteria	Bacteroidota	Bacteroidia	Chitinophagales	Chitinophagaceae	VBAS01	Core	2019
ASV2017	Bacteria	Proteobacteria	Gammaproteobacteria	Burkholderiales	Methylophilaceae		Core	2019
ASV2022	Bacteria	Verrucomicrobiota	Verrucomicrobiae	Verrucomicrobiales	Akkermansiaceae	Haloferula	Non-core	2019
ASV2024	Bacteria	Proteobacteria	Gammaproteobacteria	Burkholderiales	Burkholderiaceae	Paucibacter	Core	2019
ASV2032	Bacteria	Proteobacteria	Gammaproteobacteria	Burkholderiales	Burkholderiaceae	Achromobacter	Non-core	2019
ASV2033	Bacteria	Actinobacteriota	Acidimicrobiia	Acidimicrobiales	AC-14	AC-14	Non-core	2019
ASV2036	Bacteria	Bacteroidota	Bacteroidia	Sphingobacteriales	Sphingobacteriaceae	Pedobacter	Core	2019
ASV2037	Bacteria	Proteobacteria	Alphaproteobacteria	Sphingomonadales	Sphingomonadaceae		Core	2019
ASV2039	Bacteria	Actinobacteriota	Actinomycetia	Actinomycetales	Microbacteriaceae		Worm	2019
ASV2042	Bacteria	Proteobacteria	Alphaproteobacteria	Caulobacterales	Caulobacteraceae	Brevundimonas	Core	2019
ASV2045	Bacteria	Proteobacteria	Alphaproteobacteria	Reyranellales	Reyranellaceae	Reyranella	Core	2019
ASV2049	Bacteria	Bacteroidota	Bacteroidia	Flavobacteriales	Flavobacteriaceae	Flavobacterium	Core	2019
ASV2053	Bacteria	Proteobacteria	Gammaproteobacteria	Burkholderiales	Burkholderiaceae	Variovorax	Core	2019
ASV2054	Bacteria	Firmicutes	Bacilli	Bacillales	Amphibacillaceae		Non-core	2019
ASV2055	Bacteria	Patescibacteria	Saccharimonadia	Saccharimonadales	Saccharimonadaceae	UBA6175	Worm	2019
ASV2063	Bacteria	Proteobacteria	Gammaproteobacteria	Burkholderiales	Burkholderiaceae		Non-core	2019
ASV2067	Bacteria	Proteobacteria	Gammaproteobacteria	Enterobacterales	Enterobacteriaceae		Worm	2019
ASV2068	Bacteria	Bacteroidota	Bacteroidia	Cytophagales	Spirosomaceae	Dyadobacter	Core	2019
ASV2069	Bacteria	Proteobacteria	Gammaproteobacteria	Burkholderiales	Burkholderiaceae	Paraburkholderia	Core	2019
ASV2070	Bacteria	Proteobacteria	Alphaproteobacteria	Rhizobiales	Beijerinckiaceae	Bosea	Worm	2019
ASV2071	Bacteria	Bacteroidota	Bacteroidia	Cytophagales	Spirosomaceae	Dyadobacter	Worm	2019
ASV2075	Bacteria	Firmicutes	Bacilli	Thermoactinomycetales	Thermoactinomycetaceae	Laceyella	Non-core	2019
ASV2079	Bacteria	Proteobacteria	Alphaproteobacteria	Rhodobacterales	Rhodobacteraceae	Paenirhodobacter	Apple	2019
ASV2083	Bacteria	Bacteroidota	Bacteroidia	Sphingobacteriales	Sphingobacteriaceae	Pedobacter	Core	2019
ASV2087	Bacteria	Proteobacteria	Alphaproteobacteria	Rhizobiales	Rhizobiaceae	Pseudochrobactrum	Worm	2019
ASV2093	Bacteria	Proteobacteria	Alphaproteobacteria	Rhizobiales	Rhizobiaceae	Mycoplana	Non-core	2019
ASV2097	Bacteria	Proteobacteria	Alphaproteobacteria	Rhizobiales	Beijerinckiaceae	Methylobacterium	Worm	2019
ASV2102	Bacteria	Proteobacteria	Alphaproteobacteria	Rhizobiales	Rhizobiaceae	Agrobacterium	Core	2019
ASV2103	Bacteria	Chloroflexota	Ellin6529	CSP1-4	CSP1-4	GWC2-73-18	Non-core	2019
ASV2104	Bacteria	Firmicutes	Symbiobacteriia	Symbiobacteriales	Symbiobacteriaceae	Symbiobacterium	Non-core	2019
ASV2107	Bacteria	Bacteroidota	Bacteroidia	AKYH767	B-17BO	UBA2475	Core	2019
ASV2108	Bacteria	Proteobacteria	Gammaproteobacteria	Pseudomonadales	Pseudomonadaceae		Core	2019
ASV2110	Bacteria	Actinobacteriota	Actinomycetia	Streptomycetales	Streptomycetaceae		Apple	2019
ASV2117	Bacteria	Actinobacteriota	Actinomycetia	Mycobacteriales	Mycobacteriaceae	Corynebacterium	Core	2019
ASV2129	Bacteria	Proteobacteria	Alphaproteobacteria	Rhizobiales	Rhizobiaceae	Pseudorhizobium	Core	2019
ASV2131	Bacteria	Actinobacteriota	Actinomycetia	Propionibacteriales	Nocardioidaceae	Nocardioides	Non-core	2019
ASV2133	Bacteria	Proteobacteria	Gammaproteobacteria	Burkholderiales	Burkholderiaceae	Variovorax	Worm	2019
ASV2134	Bacteria	Bacteroidota	Bacteroidia	Flavobacteriales	Flavobacteriaceae	Flavobacterium	Core	2019
ASV2135	Bacteria	Actinobacteriota	Actinomycetia	Mycobacteriales	Pseudonocardiaceae	Actinomycetospora	Non-core	2019
ASV2141	Bacteria	Proteobacteria	Gammaproteobacteria	Enterobacterales	Alteromonadaceae	Arsukibacterium	Core	2019
ASV2142	Bacteria	Proteobacteria	Alphaproteobacteria	Rhizobiales	Rhizobiaceae	Aurantimonas	Worm	2019
ASV2143	Bacteria	Proteobacteria	Gammaproteobacteria	Steroidobacterales	Steroidobacteraceae	UBA964	Non-core	2019
ASV2147	Bacteria	Bacteroidota	Bacteroidia	Chitinophagales	Chitinophagaceae	Edaphocola	Worm	2019
ASV2148	Bacteria	Verrucomicrobiota	Verrucomicrobiae	Chthoniobacterales	Terrimicrobiaceae	Terrimicrobium	Core	2019
ASV2153	Bacteria	Actinobacteriota	Actinomycetia	Actinomycetales	Dermatophilaceae	Ornithinibacter	Worm	2019
ASV2175	Bacteria	Proteobacteria	Alphaproteobacteria	Caulobacterales	Caulobacteraceae	Brevundimonas	Worm	2019
ASV2177	Bacteria	Actinobacteriota	Actinomycetia	Actinomycetales	Microbacteriaceae	Microbacterium	Worm	2019
ASV2183	Bacteria	Bacteroidota	Bacteroidia	Flavobacteriales	Flavobacteriaceae	Myroides	Non-core	2019
ASV2195	Bacteria	Bacteroidota	Bacteroidia	Cytophagales	Spirosomaceae	Dyadobacter	Non-core	2019
ASV2197	Bacteria	Bacteroidota	Bacteroidia	Flavobacteriales	Flavobacteriaceae	Flavobacterium	Core	2019
ASV2198	Bacteria	Proteobacteria	Alphaproteobacteria	Sphingomonadales	Sphingomonadaceae	Sphingobium	Core	2019
ASV2199	Bacteria	Actinobacteriota	Actinomycetia	Actinomycetales	Microbacteriaceae	Leucobacter	Worm	2019
ASV2206	Bacteria	Proteobacteria	Alphaproteobacteria	Sphingomonadales	Sphingomonadaceae		Core	2019
ASV2207	Bacteria	Proteobacteria	Alphaproteobacteria	Sphingomonadales	Sphingomonadaceae	Sphingobium	Core	2019
ASV2208	Bacteria	Proteobacteria	Gammaproteobacteria	Burkholderiales	Burkholderiaceae	Bordetella	Worm	2019
ASV2209	Bacteria	Actinobacteriota	Actinomycetia	Actinomycetales	Microbacteriaceae	Homoserinimonas	Non-core	2019
ASV2214	Bacteria	Proteobacteria	Alphaproteobacteria	Sphingomonadales	Sphingomonadaceae	Novosphingopyxis	Core	2019
ASV2221	Bacteria	Bacteroidota	Bacteroidia	Flavobacteriales	Flavobacteriaceae	Flavobacterium	Core	2019
ASV2222	Bacteria	Actinobacteriota	Actinomycetia	Actinomycetales	Microbacteriaceae	Homoserinimonas	Core	2019
ASV2224	Bacteria	Firmicutes	Bacilli	Staphylococcales	Staphylococcaceae	Staphylococcus	Worm	2019
ASV2227	Bacteria	Proteobacteria	Gammaproteobacteria	Burkholderiales	Methylophilaceae	JABFRO01	Core	2019
ASV2228	Bacteria	Bdellovibrionota	Bacteriovoracia	Bacteriovoracales	Bacteriovoracaceae	SMWT01	Worm	2019
ASV2229	Bacteria	Proteobacteria	Alphaproteobacteria	Sphingomonadales	Sphingomonadaceae	Sphingopyxis	Apple	2019
ASV2230	Bacteria	Bacteroidota	Bacteroidia	Flavobacteriales	Flavobacteriaceae	Myroides	Core	2019
ASV2233	Bacteria	Proteobacteria	Alphaproteobacteria	Rhizobiales	Rhizobiaceae	Pseudorhizobium	Non-core	2019
ASV2236	Bacteria	Proteobacteria	Gammaproteobacteria	Burkholderiales	Burkholderiaceae	Variovorax	Worm	2019
ASV2237	Bacteria	Firmicutes	Bacilli	Lactobacillales	Streptococcaceae	Streptococcus	Worm	2019
ASV2238	Bacteria	Proteobacteria	Alphaproteobacteria	Rhodobacterales	Rhodobacteraceae	Paenirhodobacter	Apple	2019
ASV2240	Bacteria	Firmicutes	Bacilli	Bacillales	Anoxybacillaceae	Anoxybacillus	Non-core	2019
ASV2241	Bacteria	Bacteroidota	Bacteroidia	Flavobacteriales	Weeksellaceae	Chryseobacterium	Worm	2019
ASV2242	Bacteria	Firmicutes	Clostridia	Lachnospirales	Lachnospiraceae	Anaerocolumna	Apple	2019
ASV2243	Bacteria	Bacteroidota	Bacteroidia	Sphingobacteriales	Sphingobacteriaceae	Sphingobacterium	Core	2019
ASV2245	Bacteria	Actinobacteriota	Actinomycetia	Actinomycetales	Microbacteriaceae	Microbacterium	Worm	2019
ASV2247	Bacteria	Actinobacteriota	Actinomycetia	Actinomycetales	Microbacteriaceae	Homoserinimonas	Core	2019
ASV2248	Bacteria	Actinobacteriota	Actinomycetia	Mycobacteriales	Mycobacteriaceae	Mycobacterium	Non-core	2019
ASV2249	Bacteria	Proteobacteria	Alphaproteobacteria	Rhodobacterales	Rhodobacteraceae		Non-core	2019
ASV2251	Bacteria	Patescibacteria	Saccharimonadia	Saccharimonadales	Saccharimonadaceae	UBA6175	Core	2019
ASV2252	Bacteria	Proteobacteria	Gammaproteobacteria	Enterobacterales	Enterobacteriaceae		Apple	2019
ASV2253	Bacteria	Proteobacteria	Alphaproteobacteria	Rhodobacterales	Rhodobacteraceae	LN3S51	Non-core	2019
ASV2255	Bacteria	Firmicutes	Bacilli	Staphylococcales	Staphylococcaceae	Staphylococcus	Worm	2019
ASV2258	Bacteria	Actinobacteriota	Actinomycetia	Actinomycetales	Microbacteriaceae	Homoserinimonas	Worm	2019
ASV2266	Bacteria	Actinobacteriota	Actinomycetia	Actinomycetales	Microbacteriaceae	Homoserinimonas	Worm	2019
ASV2267	Bacteria	Bacteroidota	Bacteroidia	NS11-12g	UKL13-3	UKL13-3	Apple	2019
ASV2269	Bacteria	Bacteroidota	Bacteroidia	Sphingobacteriales	Sphingobacteriaceae	Pedobacter	Non-core	2019
ASV2279	Bacteria	Proteobacteria	Gammaproteobacteria	Burkholderiales	Methylophilaceae	JABFRO01	Apple	2019
ASV2282	Bacteria	Actinobacteriota	Actinomycetia	Streptosporangiales	Streptosporangiaceae		Non-core	2019
ASV2283	Bacteria	Bacteroidota	Bacteroidia	Sphingobacteriales	Sphingobacteriaceae	Pedobacter	Apple	2019
ASV2288	Bacteria	Proteobacteria	Alphaproteobacteria	Acetobacterales	Acetobacteraceae	Roseomonas	Worm	2019
ASV2290	Bacteria	Proteobacteria	Gammaproteobacteria	Burkholderiales	Burkholderiaceae	Diaphorobacter	Worm	2019
ASV2292	Bacteria	Bacteroidota	Bacteroidia	Sphingobacteriales	Sphingobacteriaceae	Mucilaginibacter	Core	2019
ASV2293	Bacteria	Proteobacteria	Gammaproteobacteria	Enterobacterales	Enterobacteriaceae	Tatumella	Worm	2019
ASV2294	Bacteria	Proteobacteria	Gammaproteobacteria	Burkholderiales	Burkholderiaceae	Pigmentiphaga	Core	2019
ASV2295	Bacteria	Proteobacteria	Alphaproteobacteria	Sphingomonadales	Sphingomonadaceae	Sphingomonas	Worm	2019
ASV2296	Bacteria	Proteobacteria	Alphaproteobacteria	Rhizobiales	Rhizobiaceae		Worm	2019
ASV2298	Bacteria	Bacteroidota	Bacteroidia	Flavobacteriales	Weeksellaceae	Epilithonimonas	Worm	2019
ASV2299	Bacteria	Proteobacteria	Alphaproteobacteria	Rhizobiales	Xanthobacteraceae	Z2-YC6860	Non-core	2019
ASV2301	Bacteria	Proteobacteria	Alphaproteobacteria	Rhodobacterales	Rhodobacteraceae		Core	2019
ASV2302	Bacteria	Proteobacteria	Alphaproteobacteria	Sphingomonadales	Sphingomonadaceae		Worm	2019
ASV2303	Bacteria	Proteobacteria	Gammaproteobacteria	Pseudomonadales	Pseudomonadaceae	Pseudomonas	Core	2019
ASV2304	Bacteria	Bacteroidota	Bacteroidia	Sphingobacteriales	Sphingobacteriaceae	Pedobacter	Core	2019
ASV2305	Bacteria	Actinobacteriota	Actinomycetia	Mycobacteriales	Pseudonocardiaceae	Saccharopolyspora	Non-core	2019
ASV2310	Bacteria	Proteobacteria	Alphaproteobacteria	Caulobacterales	Caulobacteraceae	Brevundimonas	Apple	2019
ASV2311	Bacteria	Proteobacteria	Gammaproteobacteria	Burkholderiales	Burkholderiaceae		Worm	2019
ASV2313	Bacteria	Bacteroidota	Bacteroidia	NS11-12g	UKL13-3	UKL13-3	Core	2019
ASV2314	Bacteria	Proteobacteria	Alphaproteobacteria	Sphingomonadales	Sphingomonadaceae	Sphingobium	Core	2019
ASV2319	Bacteria	Bacteroidota	Bacteroidia	Flavobacteriales	Weeksellaceae	Chryseobacterium	Worm	2019
ASV2320	Bacteria	Proteobacteria	Gammaproteobacteria	Pseudomonadales	Pseudomonadaceae	Pseudomonas	Core	2019
ASV2324	Bacteria	Proteobacteria	Alphaproteobacteria	Rhizobiales	Rhizobiaceae	Aureimonas	Apple	2019
ASV2329	Bacteria	Bacteroidota	Bacteroidia	Cytophagales	Spirosomaceae	Dyadobacter	Worm	2019
ASV2330	Bacteria	Proteobacteria	Gammaproteobacteria	Enterobacterales	Enterobacteriaceae	Ewingella	Core	2019
ASV2332	Bacteria	Proteobacteria	Alphaproteobacteria	Sphingomonadales	Sphingomonadaceae	Sphingomonas	Worm	2019
ASV2335	Bacteria	Proteobacteria	Alphaproteobacteria	Acetobacterales	Acetobacteraceae	Roseomonas	Core	2019
ASV2336	Bacteria	Proteobacteria	Alphaproteobacteria	Rhizobiales	Beijerinckiaceae	Bosea	Worm	2019
ASV2337	Bacteria	Proteobacteria	Gammaproteobacteria	Burkholderiales	Rhodocyclaceae	Sulfurisoma	Non-core	2019
ASV2344	Bacteria	Bacteroidota	Bacteroidia	Sphingobacteriales	Sphingobacteriaceae	Mucilaginibacter	Core	2019
ASV2345	Bacteria	Bacteroidota	Bacteroidia	Flavobacteriales	Flavobacteriaceae	Flavobacterium	Apple	2019
ASV2346	Bacteria	Actinobacteriota	Actinomycetia	Mycobacteriales	Pseudonocardiaceae	Pseudonocardia	Core	2019
ASV2347	Bacteria	Bacteroidota	Bacteroidia	Cytophagales	Cyclobacteriaceae	Chryseolinea	Non-core	2019
ASV2351	Bacteria	Proteobacteria	Gammaproteobacteria	Pseudomonadales	Pseudomonadaceae	Pseudomonas	Worm	2019
ASV2352	Bacteria	Proteobacteria	Alphaproteobacteria	Rhizobiales	Beijerinckiaceae	Chelatococcus	Core	2019
ASV2353	Bacteria	Myxococcota	Polyangia	Polyangiales	SG8-38	JAADHO01	Core	2019
ASV2356	Bacteria	Proteobacteria	Gammaproteobacteria	Burkholderiales	Burkholderiaceae	Massilia	Core	2019
ASV2357	Bacteria	Proteobacteria	Alphaproteobacteria	Rhizobiales	Devosiaceae	Devosia	Worm	2019
ASV2359	Bacteria	Acidobacteriota	Vicinamibacteria	Vicinamibacterales	2-12-FULL-66-21	JACDCA01	Non-core	2019
ASV2361	Bacteria	Bacteroidota	Bacteroidia	Cytophagales	Cyclobacteriaceae	Chryseolinea	Apple	2019
ASV2363	Bacteria	Actinobacteriota	Actinomycetia	Propionibacteriales	Nocardioidaceae	Nocardioides	Worm	2019
ASV2366	Bacteria	Bacteroidota	Bacteroidia	Flavobacteriales	Weeksellaceae	Kaistella	Worm	2019
ASV2372	Bacteria	Proteobacteria	Alphaproteobacteria	Sphingomonadales	Sphingomonadaceae	Novosphingopyxis	Core	2019
ASV2377	Bacteria	Bacteroidota	Bacteroidia	Chitinophagales	Chitinophagaceae		Non-core	2019
ASV2384	Bacteria	Bacteroidota	Bacteroidia	Cytophagales	Cyclobacteriaceae	Chryseolinea	Non-core	2019
ASV2386	Bacteria	Actinobacteriota	Actinomycetia	Actinomycetales	Microbacteriaceae	Microcella	Core	2019
ASV2389	Bacteria	Proteobacteria	Gammaproteobacteria	Enterobacterales	Enterobacteriaceae	Citrobacter	Core	2019
ASV2391	Bacteria	Proteobacteria	Gammaproteobacteria	Burkholderiales	Burkholderiaceae	Acidovorax	Core	2019
ASV2392	Bacteria	Proteobacteria	Alphaproteobacteria	Rhizobiales	Beijerinckiaceae	Methylobacterium	Apple	2019
ASV2395	Bacteria	Actinobacteriota	Actinomycetia	Mycobacteriales	Nakamurellaceae	Nakamurella	Non-core	2019
ASV2400	Bacteria	Proteobacteria	Alphaproteobacteria	Rhizobiales	Rhizobiaceae		Worm	2019
ASV2402	Bacteria	Proteobacteria	Gammaproteobacteria	Enterobacterales	Enterobacteriaceae		Core	2019
ASV2412	Bacteria	Proteobacteria	Alphaproteobacteria	Rhizobiales	Rhizobiaceae	Mycoplana	Worm	2019
ASV2413	Bacteria	Actinobacteriota	Actinomycetia	Actinomycetales	Microbacteriaceae	Homoserinimonas	Worm	2019
ASV2419	Bacteria	Bacteroidota	Bacteroidia	Flavobacteriales	Weeksellaceae	Chryseobacterium	Core	2019
ASV2420	Bacteria	Patescibacteria	Saccharimonadia	Saccharimonadales	Saccharimonadaceae	UBA6175	Core	2019
ASV2424	Bacteria	Bacteroidota	Bacteroidia	Flavobacteriales	Flavobacteriaceae	Flavobacterium	Worm	2019
ASV2426	Bacteria	Proteobacteria	Gammaproteobacteria	Pseudomonadales	Pseudomonadaceae	Pseudomonas	Core	2019
ASV2427	Bacteria	Actinobacteriota	Actinomycetia	Actinomycetales	Microbacteriaceae	Homoserinimonas	Core	2019
ASV2428	Bacteria	Proteobacteria	Alphaproteobacteria	Rhizobiales	Beijerinckiaceae	Methylobacterium	Worm	2019
ASV2436	Bacteria	Actinobacteriota	Actinomycetia	Actinomycetales	Cellulomonadaceae	Luteimicrobium	Worm	2019
ASV2437	Bacteria	Proteobacteria	Gammaproteobacteria	Enterobacterales	Enterobacteriaceae	Pseudocitrobacter	Non-core	2019
ASV2442	Bacteria	Proteobacteria	Gammaproteobacteria	Xanthomonadales	Xanthomonadaceae	Stenotrophomonas	Core	2019
ASV2444	Bacteria	Bacteroidota	Bacteroidia	Sphingobacteriales	Sphingobacteriaceae	Pseudosphingobacterium	Non-core	2019
ASV2449	Bacteria	Proteobacteria	Alphaproteobacteria	Acetobacterales	Acetobacteraceae		Worm	2019
ASV2450	Bacteria	Acidobacteriota	Blastocatellia	Pyrinomonadales	Pyrinomonadaceae	OLB17	Worm	2019
ASV2451	Bacteria	Proteobacteria	Gammaproteobacteria	Enterobacterales	Enterobacteriaceae	Enterobacter	Apple	2019
ASV2452	Bacteria	Bacteroidota	Bacteroidia	Flavobacteriales	Flavobacteriaceae	Flavobacterium	Core	2019
ASV2453	Bacteria	Actinobacteriota	Actinomycetia	Propionibacteriales	Nocardioidaceae	Nocardioides	Worm	2019
ASV2455	Bacteria	Proteobacteria	Alphaproteobacteria	Sphingomonadales	Sphingomonadaceae		Non-core	2019
ASV2460	Bacteria	Proteobacteria	Gammaproteobacteria	Burkholderiales	Burkholderiaceae	Massilia	Core	2019
ASV2461	Bacteria	Actinobacteriota	Actinomycetia	Propionibacteriales	Nocardioidaceae	Aeromicrobium	Worm	2019
ASV2462	Bacteria	Nitrospirota	Nitrospiria	Nitrospirales	UBA8639	UBA8639	Non-core	2019
ASV2465	Bacteria	Bacteroidota	Bacteroidia	Flavobacteriales	Weeksellaceae	Epilithonimonas	Worm	2019
ASV2469	Bacteria	Proteobacteria	Alphaproteobacteria	Rhizobiales	Rhizobiaceae	Pseudorhizobium	Core	2019
ASV2472	Bacteria	Bacteroidota	Bacteroidia	Flavobacteriales	Crocinitomicaceae	Fluviicola	Core	2019
ASV2473	Bacteria	Proteobacteria	Alphaproteobacteria	Rhizobiales	Rhizobiaceae		Apple	2019
ASV2474	Bacteria	Actinobacteriota	Actinomycetia	Propionibacteriales	Nocardioidaceae		Non-core	2019
ASV2475	Bacteria	Proteobacteria	Gammaproteobacteria	Burkholderiales	Methylophilaceae	Methylotenera	Non-core	2019
ASV2478	Bacteria	Proteobacteria	Gammaproteobacteria	Burkholderiales	Methylophilaceae	MM1	Worm	2019
ASV2479	Bacteria	Proteobacteria	Gammaproteobacteria	Burkholderiales	Burkholderiaceae	Massilia	Core	2019
ASV2480	Bacteria	Proteobacteria	Alphaproteobacteria	Sphingomonadales	Sphingomonadaceae	Parapontixanthobacter	Non-core	2019
ASV2484	Bacteria	Proteobacteria	Gammaproteobacteria	Xanthomonadales	Xanthomonadaceae	Pseudoxanthomonas	Apple	2019
ASV2485	Bacteria	Proteobacteria	Gammaproteobacteria	Xanthomonadales	Xanthomonadaceae	SCMT01	Non-core	2019
ASV2495	Bacteria	Proteobacteria	Alphaproteobacteria	Sphingomonadales	Sphingomonadaceae	Novosphingopyxis	Core	2019
ASV2501	Bacteria	Proteobacteria	Alphaproteobacteria	Sphingomonadales	Sphingomonadaceae	Novosphingopyxis	Worm	2019
ASV2504	Bacteria	Proteobacteria	Gammaproteobacteria	Enterobacterales	Enterobacteriaceae	IPMB12	Worm	2019
ASV2505	Bacteria	Proteobacteria	Alphaproteobacteria	Rhodobacterales	Rhodobacteraceae		Core	2019
ASV2506	Bacteria	Proteobacteria	Gammaproteobacteria	Enterobacterales	Enterobacteriaceae		Worm	2019
ASV2507	Bacteria	Proteobacteria	Gammaproteobacteria	Xanthomonadales	Xanthomonadaceae	Pseudoxanthomonas	Non-core	2019
ASV2515	Bacteria	Bacteroidota	Bacteroidia	Flavobacteriales	Weeksellaceae	Chryseobacterium	Worm	2019
ASV2517	Bacteria	Actinobacteriota	Actinomycetia	Propionibacteriales	Nocardioidaceae	Nocardioides	Worm	2019
ASV2518	Bacteria	Proteobacteria	Alphaproteobacteria	Caulobacterales	Caulobacteraceae	Brevundimonas	Non-core	2019
ASV2519	Bacteria	Proteobacteria	Gammaproteobacteria	Xanthomonadales	Xanthomonadaceae	Pseudoxanthomonas	Worm	2019
ASV2520	Bacteria	Proteobacteria	Alphaproteobacteria	Rhodobacterales	Rhodobacteraceae		Non-core	2019
ASV2526	Bacteria	Proteobacteria	Gammaproteobacteria	Enterobacterales	Enterobacteriaceae		Non-core	2019
ASV2539	Bacteria	Proteobacteria	Alphaproteobacteria	Rhizobiales	Rhizobiaceae	Shinella	Core	2019
ASV2550	Bacteria	Proteobacteria	Gammaproteobacteria	Enterobacterales	Enterobacteriaceae	Enterobacter	Core	2019
ASV2551	Bacteria	Proteobacteria	Alphaproteobacteria	Acetobacterales	Acetobacteraceae	Acidisoma	Core	2019
ASV2559	Bacteria	Actinobacteriota	Actinomycetia	Actinomycetales	Microbacteriaceae	Agromyces	Non-core	2019
ASV2560	Bacteria	Acidobacteriota	Acidobacteriae	Acidobacteriales	Acidobacteriaceae	Terriglobus	Core	2019
ASV2563	Bacteria	Proteobacteria	Alphaproteobacteria	Rhizobiales	Beijerinckiaceae	Methylobacterium	Worm	2019
ASV2569	Bacteria	Bacteroidota	Bacteroidia	Cytophagales	Cyclobacteriaceae	Chryseolinea	Apple	2019
ASV2575	Bacteria	Bacteroidota	Bacteroidia	Flavobacteriales	Flavobacteriaceae	Flavobacterium	Apple	2019
ASV2576	Bacteria	Proteobacteria	Alphaproteobacteria	Rhizobiales	Rhizobiaceae	Mycoplana	Worm	2019
ASV2577	Bacteria	Proteobacteria	Gammaproteobacteria	Xanthomonadales	Xanthomonadaceae	Stenotrophomonas	Worm	2019
ASV2583	Bacteria	Proteobacteria	Gammaproteobacteria	Burkholderiales	Burkholderiaceae	Herminiimonas	Non-core	2019
ASV2584	Bacteria	Bacteroidota	Bacteroidia	Cytophagales	Spirosomaceae	Arundinibacter	Core	2019
ASV2585	Bacteria	Proteobacteria	Alphaproteobacteria	Acetobacterales	Acetobacteraceae		Apple	2019
ASV2586	Bacteria	Acidobacteriota	Vicinamibacteria	Vicinamibacterales	Vicinamibacteraceae	Luteitalea	Non-core	2019
ASV2591	Bacteria	Verrucomicrobiota	Verrucomicrobiae	Verrucomicrobiales	Akkermansiaceae	UBA1315	Core	2019
ASV2592	Bacteria	Proteobacteria	Gammaproteobacteria	Burkholderiales	Rhodocyclaceae	Methyloversatilis	Apple	2019
ASV2593	Bacteria	Proteobacteria	Gammaproteobacteria	Pseudomonadales	Cellvibrionaceae	Cellvibrio	Non-core	2019
ASV2594	Bacteria	Proteobacteria	Gammaproteobacteria	Enterobacterales	Enterobacteriaceae	Erwinia	Non-core	2019
ASV2596	Bacteria	Firmicutes	Bacilli	Bacillales	Planococcaceae	Planococcus	Non-core	2019
ASV2598	Bacteria	Bacteroidota	Bacteroidia	Chitinophagales	Chitinophagaceae		Core	2019
ASV2600	Bacteria	Proteobacteria	Alphaproteobacteria	Rhizobiales	Rhizobiaceae		Core	2019
ASV2604	Bacteria	Proteobacteria	Gammaproteobacteria	Burkholderiales	Burkholderiaceae	Rhodoferax	Core	2019
ASV2605	Bacteria	Proteobacteria	Gammaproteobacteria	Pseudomonadales	Pseudomonadaceae	Pseudomonas	Worm	2019
ASV2606	Bacteria	Proteobacteria	Alphaproteobacteria	Caulobacterales	Caulobacteraceae	Phenylobacterium	Non-core	2019
ASV2615	Bacteria	Bacteroidota	Bacteroidia	Chitinophagales	Chitinophagaceae	VBAS01	Worm	2019
ASV2618	Bacteria	Proteobacteria	Gammaproteobacteria	Enterobacterales	Enterobacteriaceae		Non-core	2019
ASV2622	Bacteria	Proteobacteria	Alphaproteobacteria	Rhizobiales	Kaistiaceae	Kaistia	Core	2019
ASV2623	Bacteria	Bacteroidota	Bacteroidia	Sphingobacteriales	Sphingobacteriaceae	Pedobacter	Apple	2019
ASV2631	Bacteria	Proteobacteria	Gammaproteobacteria	Burkholderiales	Burkholderiaceae	Comamonas	Worm	2019
ASV2632	Bacteria	Bacteroidota	Bacteroidia	Sphingobacteriales	Sphingobacteriaceae	Mucilaginibacter	Core	2019
ASV2633	Bacteria	Bacteroidota	Bacteroidia	Flavobacteriales	Flavobacteriaceae	Flavobacterium	Non-core	2019
ASV2648	Bacteria	Proteobacteria	Gammaproteobacteria	Burkholderiales	Burkholderiaceae	Comamonas	Worm	2019
ASV2649	Bacteria	Bacteroidota	Bacteroidia	Flavobacteriales	Flavobacteriaceae	Myroides	Non-core	2019
ASV2654	Bacteria	Actinobacteriota	Actinomycetia	Propionibacteriales	Nocardioidaceae	Nocardioides	Worm	2019
ASV2655	Bacteria	Bacteroidota	Bacteroidia	Sphingobacteriales	Sphingobacteriaceae	Pedobacter	Worm	2019
ASV2658	Bacteria	Verrucomicrobiota	Verrucomicrobiae	Chthoniobacterales	Terrimicrobiaceae	Terrimicrobium	Non-core	2019
ASV2660	Bacteria	Proteobacteria	Alphaproteobacteria	Caulobacterales	Caulobacteraceae	CAHJWH01	Non-core	2019
ASV2661	Bacteria	Actinobacteriota	Actinomycetia	Propionibacteriales	Nocardioidaceae	Nocardioides	Worm	2019
ASV2666	Bacteria	Actinobacteriota	Actinomycetia	Actinomycetales	Beutenbergiaceae		Non-core	2019
ASV2667	Bacteria	Proteobacteria	Alphaproteobacteria	Rhizobiales	Devosiaceae	Devosia	Core	2019
ASV2672	Bacteria	Proteobacteria	Alphaproteobacteria	Acetobacterales	Acetobacteraceae		Worm	2019
ASV2673	Bacteria	Proteobacteria	Alphaproteobacteria	Sphingomonadales	Sphingomonadaceae	Sphingomonas	Worm	2019
ASV2675	Bacteria	Proteobacteria	Gammaproteobacteria	Enterobacterales	Enterobacteriaceae		Worm	2019
ASV2677	Bacteria	Proteobacteria	Gammaproteobacteria	Pseudomonadales	Moraxellaceae	Psychrobacter	Core	2019
ASV2678	Bacteria	Bacteroidota	Bacteroidia	Flavobacteriales	Flavobacteriaceae	Flavobacterium	Apple	2019
ASV2682	Bacteria	Proteobacteria	Gammaproteobacteria	Xanthomonadales	Rhodanobacteraceae	Luteibacter	Core	2019
ASV2683	Bacteria	Actinobacteriota	Actinomycetia	Actinomycetales	Microbacteriaceae	Microbacterium	Worm	2019
ASV2684	Bacteria	Patescibacteria	Saccharimonadia	Saccharimonadales	Saccharimonadaceae	UBA6175	Worm	2019
ASV2688	Bacteria	Proteobacteria	Gammaproteobacteria	Pseudomonadales	Pseudomonadaceae		Core	2019
ASV2689	Bacteria	Proteobacteria	Gammaproteobacteria	Nitrosococcales	Methylophagaceae	Methylophaga	Non-core	2019
ASV2694	Bacteria	Patescibacteria	Saccharimonadia	Saccharimonadales	Saccharimonadaceae	UBA6175	Worm	2019
ASV2697	Bacteria	Actinobacteriota	Actinomycetia	Actinomycetales	Microbacteriaceae	Homoserinimonas	Worm	2019
ASV2698	Bacteria	Bacteroidota	Bacteroidia	Cytophagales	Spirosomaceae	Dyadobacter	Non-core	2019
ASV2706	Bacteria	Proteobacteria	Gammaproteobacteria	Enterobacterales	Enterobacteriaceae	Ewingella	Worm	2019
ASV2707	Bacteria	Bacteroidota	Bacteroidia	Flavobacteriales	Weeksellaceae	Chryseobacterium	Core	2019
ASV2713	Bacteria	Acidobacteriota	Acidobacteriae	Bryobacterales	Bryobacteraceae	KBS-96	Non-core	2019
ASV2723	Bacteria	Proteobacteria	Alphaproteobacteria	Rhizobiales	Xanthobacteraceae	Rhodopseudomonas	Worm	2019
ASV2724	Bacteria	Actinobacteriota	Actinomycetia	Propionibacteriales	Nocardioidaceae	Nocardioides	Non-core	2019
ASV2730	Bacteria	Actinobacteriota	Actinomycetia	Actinomycetales	Microbacteriaceae	Agrococcus	Worm	2019
ASV2731	Bacteria	Proteobacteria	Gammaproteobacteria	Enterobacterales	Enterobacteriaceae	Ewingella	Core	2019
ASV2738	Bacteria	Bacteroidota	Bacteroidia	Flavobacteriales	Weeksellaceae	Epilithonimonas	Core	2019
ASV2739	Bacteria	Proteobacteria	Alphaproteobacteria	Sphingomonadales	Sphingomonadaceae	Sphingobium	Apple	2019
ASV2740	Bacteria	Sumerlaeota	Sumerlaeia	Sumerlaeales	Sumerlaeaceae	HGW-BRC1-1	Non-core	2019
ASV2745	Bacteria	Proteobacteria	Gammaproteobacteria	Burkholderiales	Burkholderiaceae	Rhodoferax	Apple	2019
ASV2748	Bacteria	Proteobacteria	Gammaproteobacteria	Burkholderiales	Burkholderiaceae	Variovorax	Core	2019
ASV2751	Bacteria	Firmicutes	Bacilli	Paenibacillales	Paenibacillaceae	Paenibacillus	Worm	2019
ASV2752	Bacteria	Proteobacteria	Gammaproteobacteria	Burkholderiales	Burkholderiaceae	Variovorax	Core	2019
ASV2755	Bacteria	Proteobacteria	Gammaproteobacteria	Burkholderiales	Burkholderiaceae	Serpentinomonas	Non-core	2019
ASV2759	Bacteria	Actinobacteriota	Actinomycetia	Actinomycetales	Microbacteriaceae	Homoserinimonas	Non-core	2019
ASV2761	Bacteria	Proteobacteria	Gammaproteobacteria	Enterobacterales	Enterobacteriaceae		Worm	2019
ASV2763	Bacteria	Bacteroidota	Bacteroidia	Sphingobacteriales	Sphingobacteriaceae	Pedobacter	Non-core	2019
ASV2764	Bacteria	Bacteroidota	Bacteroidia	Cytophagales	Hymenobacteraceae	Hymenobacter	Worm	2019
ASV2766	Bacteria	Proteobacteria	Alphaproteobacteria	Rhizobiales	Rhizobiaceae	Agrobacterium	Worm	2019
ASV2769	Bacteria	Proteobacteria	Alphaproteobacteria	Sphingomonadales	Sphingomonadaceae	Novosphingopyxis	Worm	2019
ASV2770	Bacteria	Proteobacteria	Alphaproteobacteria	Rhodospirillales	Rhodospirillaceae	SCTM01	Apple	2019
ASV2774	Bacteria	Proteobacteria	Gammaproteobacteria	Xanthomonadales	Rhodanobacteraceae	Luteibacter	Core	2019
ASV2777	Bacteria	Proteobacteria	Alphaproteobacteria	Rhizobiales	Xanthobacteraceae	Rhodopseudomonas	Worm	2019
ASV2784	Bacteria	Verrucomicrobiota	Verrucomicrobiae	Verrucomicrobiales	Verrucomicrobiaceae	Prosthecobacter	Non-core	2019
ASV2788	Bacteria	Proteobacteria	Alphaproteobacteria	Rhizobiales	Xanthobacteraceae	Rhodopseudomonas	Core	2019
ASV2789	Bacteria	Proteobacteria	Gammaproteobacteria	Pseudomonadales	Pseudomonadaceae	Pseudomonas	Core	2019
ASV2790	Bacteria	Proteobacteria	Gammaproteobacteria	Enterobacterales	Enterobacteriaceae	Enterobacter	Apple	2019
ASV2791	Bacteria	Proteobacteria	Gammaproteobacteria	Pseudomonadales	Pseudomonadaceae	Pseudomonas	Worm	2019
ASV2794	Bacteria	Proteobacteria	Gammaproteobacteria	Burkholderiales	Burkholderiaceae	Paucibacter	Core	2019
ASV2795	Bacteria	Proteobacteria	Gammaproteobacteria	Pseudomonadales	Pseudomonadaceae	Pseudomonas	Worm	2019
ASV2796	Bacteria	Proteobacteria	Alphaproteobacteria	Sphingomonadales	Sphingomonadaceae	Novosphingopyxis	Apple	2019
ASV2797	Bacteria	Proteobacteria	Gammaproteobacteria	Burkholderiales	Burkholderiaceae	Azohydromonas	Non-core	2019
ASV2802	Bacteria	Proteobacteria	Gammaproteobacteria	Enterobacterales	Enterobacteriaceae	Citrobacter	Core	2019
ASV2803	Bacteria	Proteobacteria	Alphaproteobacteria	Rhizobiales	Devosiaceae	Arsenicitalea	Worm	2019
ASV2804	Bacteria	Bacteroidota	Bacteroidia	Sphingobacteriales	Sphingobacteriaceae	Pedobacter	Non-core	2019
ASV2807	Bacteria	Verrucomicrobiota	Verrucomicrobiae	Verrucomicrobiales	Akkermansiaceae	Haloferula	Core	2019
ASV2808	Bacteria	Patescibacteria	Saccharimonadia	Saccharimonadales	Saccharimonadaceae	UBA6175	Worm	2019
ASV2810	Bacteria	Proteobacteria	Gammaproteobacteria	Burkholderiales	Burkholderiaceae	ALPHA2B	Apple	2019
ASV2815	Bacteria	Proteobacteria	Alphaproteobacteria	Caulobacterales	Caulobacteraceae	Brevundimonas	Core	2019
ASV2816	Bacteria	Patescibacteria	Saccharimonadia	Saccharimonadales	Saccharimonadaceae	UBA6175	Non-core	2019
ASV2824	Bacteria	Proteobacteria	Gammaproteobacteria	Burkholderiales	Burkholderiaceae	Variovorax	Apple	2019
ASV2825	Bacteria	Proteobacteria	Alphaproteobacteria	Caulobacterales	Caulobacteraceae	Brevundimonas	Non-core	2019
ASV2826	Bacteria	Proteobacteria	Gammaproteobacteria	Xanthomonadales	Xanthomonadaceae	Pseudoxanthomonas	Non-core	2019
ASV2833	Bacteria	Proteobacteria	Alphaproteobacteria	Rhizobiales	Rhizobiaceae		Worm	2019
ASV2834	Bacteria	Proteobacteria	Gammaproteobacteria	Xanthomonadales	Xanthomonadaceae	Stenotrophomonas	Apple	2019
ASV2838	Bacteria	Proteobacteria	Gammaproteobacteria	Enterobacterales	Shewanellaceae	Shewanella	Core	2019
ASV2840	Bacteria	Bacteroidota	Bacteroidia	Sphingobacteriales	Sphingobacteriaceae	Pedobacter	Worm	2019
ASV2843	Bacteria	Proteobacteria	Alphaproteobacteria	Rhizobiales	Xanthobacteraceae		Non-core	2019
ASV2846	Bacteria	Proteobacteria	Alphaproteobacteria	Rhizobiales	Xanthobacteraceae	Tardiphaga	Worm	2019
ASV2847	Bacteria	Proteobacteria	Alphaproteobacteria	Rhizobiales	Beijerinckiaceae	Methylobacterium	Core	2019
ASV2851	Bacteria	Firmicutes	Bacilli	Paenibacillales	Paenibacillaceae	Paenibacillus	Non-core	2019
ASV2858	Bacteria	Proteobacteria	Alphaproteobacteria	Rhodobacterales	Rhodobacteraceae	Cereibacter	Non-core	2019
ASV2859	Bacteria	Patescibacteria	Saccharimonadia	Saccharimonadales	Saccharimonadaceae	UBA6175	Core	2019
ASV2862	Bacteria	Proteobacteria	Alphaproteobacteria	Sphingomonadales	Sphingomonadaceae	Sphingobium	Non-core	2019
ASV2872	Bacteria	Proteobacteria	Alphaproteobacteria	Acetobacterales	Acetobacteraceae	Roseomonas	Worm	2019
ASV2873	Bacteria	Proteobacteria	Alphaproteobacteria	Caulobacterales	Caulobacteraceae	Caulobacter	Non-core	2019
ASV2874	Bacteria	Proteobacteria	Alphaproteobacteria	Rhizobiales	Devosiaceae	Arsenicitalea	Apple	2019
ASV2875	Bacteria	Actinobacteriota	Acidimicrobiia	Acidimicrobiales	Ilumatobacteraceae	Ilumatobacter	Worm	2019
ASV2879	Bacteria	Actinobacteriota	Actinomycetia	Actinomycetales	Dermatophilaceae	Ornithinibacter	Worm	2019
ASV2880	Bacteria	Actinobacteriota	Actinomycetia	Propionibacteriales	Nocardioidaceae	Nocardioides	Worm	2019
ASV2885	Bacteria	Bacteroidota	Bacteroidia	Flavobacteriales	Flavobacteriaceae	Flavobacterium	Core	2019
ASV2887	Bacteria	Bacteroidota	Bacteroidia	Sphingobacteriales	Sphingobacteriaceae	Pedobacter	Core	2019
ASV2888	Bacteria	Actinobacteriota	Actinomycetia	Mycobacteriales	Nakamurellaceae	Nakamurella	Non-core	2019
ASV2895	Bacteria	Actinobacteriota	Actinomycetia	Actinomycetales	Microbacteriaceae	Conyzicola	Worm	2019
ASV2896	Bacteria	Actinobacteriota	Actinomycetia	Mycobacteriales	Nakamurellaceae	Nakamurella	Worm	2019
ASV2902	Bacteria	Proteobacteria	Gammaproteobacteria	Burkholderiales	Burkholderiaceae	Serpentinomonas	Apple	2019
ASV2903	Bacteria	Actinobacteriota	Actinomycetia	Mycobacteriales	Mycobacteriaceae	Mycobacterium	Worm	2019
ASV2912	Bacteria	Bacteroidota	Bacteroidia	Sphingobacteriales	Sphingobacteriaceae	Pedobacter	Core	2019
ASV2921	Bacteria	Actinobacteriota	Actinomycetia	Mycobacteriales	Mycobacteriaceae	Mycobacterium	Core	2019
ASV2924	Bacteria	Bacteroidota	Bacteroidia	Cytophagales	Cyclobacteriaceae	Chryseolinea	Apple	2019
ASV2930	Bacteria	Proteobacteria	Alphaproteobacteria	Rhodobacterales	Rhodobacteraceae	Paenirhodobacter	Worm	2019
ASV2936	Bacteria	Bacteroidota	Bacteroidia	Chitinophagales	Chitinophagaceae	VBAS01	Worm	2019
ASV2937	Bacteria	Acidobacteriota	Vicinamibacteria	Vicinamibacterales	UBA2999	Gp6-AA40	Apple	2019
ASV2938	Bacteria	Proteobacteria	Gammaproteobacteria	Xanthomonadales	Xanthomonadaceae	Stenotrophomonas	Worm	2019
ASV2939	Bacteria	Proteobacteria	Gammaproteobacteria	Burkholderiales	Methylophilaceae	JABFRO01	Non-core	2019
ASV2940	Bacteria	Proteobacteria	Gammaproteobacteria	Pseudomonadales	Oleiphilaceae	Mangrovitalea	Apple	2019
ASV2941	Bacteria	Proteobacteria	Gammaproteobacteria	Steroidobacterales	Steroidobacteraceae	Steroidobacter	Non-core	2019
ASV2943	Bacteria	Bacteroidota	Bacteroidia	Flavobacteriales	Flavobacteriaceae	Flavobacterium	Apple	2019
ASV2944	Bacteria	Proteobacteria	Gammaproteobacteria	Pseudomonadales	Pseudomonadaceae	Pseudomonas	Worm	2019
ASV2947	Bacteria	Proteobacteria	Gammaproteobacteria	Xanthomonadales	Xanthomonadaceae	Stenotrophomonas	Apple	2019
ASV2949	Bacteria	Proteobacteria	Gammaproteobacteria	Enterobacterales	Enterobacteriaceae	Enterobacter	Non-core	2019
ASV2952	Bacteria	Actinobacteriota	Thermoleophilia	Gaiellales	Gaiellaceae	Palsa-739	Worm	2019
ASV2956	Bacteria	Bacteroidota	Bacteroidia	Sphingobacteriales	Sphingobacteriaceae	Pedobacter	Apple	2019
ASV2966	Bacteria	Proteobacteria	Gammaproteobacteria	Enterobacterales	Enterobacteriaceae	Enterobacter	Non-core	2019
ASV2971	Bacteria	Proteobacteria	Gammaproteobacteria	Enterobacterales	Enterobacteriaceae	Brenneria	Core	2019
ASV2975	Bacteria	Bacteroidota	Bacteroidia	Chitinophagales	Chitinophagaceae	Edaphocola	Core	2019
ASV2976	Bacteria	Proteobacteria	Alphaproteobacteria	Sphingomonadales	Sphingomonadaceae	Sphingobium	Non-core	2019
ASV2977	Bacteria	Patescibacteria	Saccharimonadia	Saccharimonadales	Saccharimonadaceae		Non-core	2019
ASV2982	Bacteria	Patescibacteria	Saccharimonadia	Saccharimonadales	Saccharimonadaceae	UBA6175	Core	2019
ASV2985	Bacteria	Bacteroidota	Bacteroidia	Flavobacteriales	Flavobacteriaceae	Flavobacterium	Apple	2019
ASV2991	Bacteria	Proteobacteria	Alphaproteobacteria	Sphingomonadales	Sphingomonadaceae		Worm	2019
ASV2992	Bacteria	Actinobacteriota	Actinomycetia	Propionibacteriales	Nocardioidaceae	Nocardioides	Worm	2019
ASV2993	Bacteria	Proteobacteria	Gammaproteobacteria	Pseudomonadales	Pseudomonadaceae	Pseudomonas	Core	2019
ASV2994	Bacteria	Bacteroidota	Bacteroidia	Flavobacteriales	Flavobacteriaceae	Flavobacterium	Worm	2019
ASV2995	Bacteria	Actinobacteriota	Acidimicrobiia	UBA5794	ZC4RG35	SZUA-217	Non-core	2019
ASV2998	Bacteria	Actinobacteriota	Actinomycetia	Actinomycetales	Dermatophilaceae	Terracoccus	Worm	2019
ASV2999	Bacteria	Proteobacteria	Alphaproteobacteria	Sphingomonadales	Sphingomonadaceae	Sphingomicrobium	Worm	2019
ASV3000	Bacteria	Bacteroidota	Bacteroidia	Cytophagales	Cyclobacteriaceae	Algoriphagus	Non-core	2019
ASV3002	Bacteria	Proteobacteria	Gammaproteobacteria	Burkholderiales	Methylophilaceae	JABFRO01	Apple	2019
ASV3003	Bacteria	Proteobacteria	Gammaproteobacteria	Burkholderiales	Burkholderiaceae		Non-core	2019
ASV3007	Bacteria	Proteobacteria	Gammaproteobacteria	Enterobacterales	Enterobacteriaceae	Salmonella	Core	2019
ASV3009	Bacteria	Actinobacteriota	Acidimicrobiia	UBA5794	ZC4RG35	SZUA-217	Non-core	2019
ASV3013	Bacteria	Bdellovibrionota	Bdellovibrionia	Bdellovibrionales	Bdellovibrionaceae	Ga0074137	Apple	2019
ASV3014	Bacteria	Proteobacteria	Alphaproteobacteria	Rhizobiales	Devosiaceae	Devosia	Non-core	2019
ASV3023	Bacteria	Proteobacteria	Alphaproteobacteria	Rhizobiales	Xanthobacteraceae	Rhodopseudomonas	Apple	2019
ASV3038	Bacteria	Proteobacteria	Gammaproteobacteria	Enterobacterales	Enterobacteriaceae	Enterobacter	Apple	2019
ASV3040	Bacteria	Actinobacteriota	Actinomycetia	Actinomycetales	Cellulomonadaceae	Luteimicrobium	Worm	2019
ASV3046	Bacteria	Proteobacteria	Gammaproteobacteria	Burkholderiales	Burkholderiaceae	Massilia	Worm	2019
ASV3047	Bacteria	Actinobacteriota	Actinomycetia	Actinomycetales	Microbacteriaceae	Microcella	Non-core	2019
ASV3051	Bacteria	Proteobacteria	Alphaproteobacteria	Rhizobiales	Xanthobacteraceae	Z2-YC6860	Apple	2019
ASV3052	Bacteria	Actinobacteriota	Actinomycetia	Streptosporangiales	Streptosporangiaceae		Non-core	2019
ASV3061	Bacteria	Proteobacteria	Gammaproteobacteria	Burkholderiales	SG8-39	SCGC-AG-212-J23	Apple	2019
ASV3066	Bacteria	Actinobacteriota	Thermoleophilia	Solirubrobacterales	70-9	SHVA01	Non-core	2019
ASV3073	Bacteria	Proteobacteria	Gammaproteobacteria	Xanthomonadales	Xanthomonadaceae	Pseudoxanthomonas	Core	2019
ASV3081	Bacteria	Proteobacteria	Alphaproteobacteria	Rhizobiales	Devosiaceae	Devosia	Worm	2019
ASV3084	Bacteria	Bacteroidota	Bacteroidia	Sphingobacteriales	Sphingobacteriaceae	Pedobacter	Non-core	2019
ASV3085	Bacteria	Bacteroidota	Bacteroidia	Chitinophagales	Chitinophagaceae		Non-core	2019
ASV3087	Bacteria	Firmicutes	Bacilli	Bacillales	DSM-18226	Neobacillus	Non-core	2019
ASV3088	Bacteria	Chloroflexota	Dehalococcoidia	UBA2991	UBA2991	HRBIN29	Non-core	2019
ASV3094	Bacteria	Actinobacteriota	Acidimicrobiia	Acidimicrobiales	JACDCH01	VFJN01	Apple	2019
ASV3095	Bacteria	Proteobacteria	Gammaproteobacteria	Steroidobacterales	Steroidobacteraceae	Steroidobacter	Non-core	2019
ASV3103	Bacteria	Proteobacteria	Gammaproteobacteria	Burkholderiales	Burkholderiaceae	Comamonas	Apple	2019
ASV3107	Bacteria	Actinobacteriota	Actinomycetia	Actinomycetales	Microbacteriaceae		Core	2019
ASV3113	Bacteria	Acidobacteriota	Blastocatellia	Pyrinomonadales	Pyrinomonadaceae	OLB17	Worm	2019
ASV3114	Bacteria	Bacteroidota	Bacteroidia	Flavobacteriales	Weeksellaceae	Chryseobacterium	Apple	2019
ASV3116	Bacteria	Proteobacteria	Gammaproteobacteria	Burkholderiales	Burkholderiaceae	Massilia	Worm	2019
ASV3123	Bacteria	Actinobacteriota	Actinomycetia	Actinomycetales	Cellulomonadaceae	Sanguibacter	Core	2019
ASV3124	Bacteria	Proteobacteria	Alphaproteobacteria	Sphingomonadales	Sphingomonadaceae	Sphingobium	Worm	2019
ASV3130	Bacteria	Proteobacteria	Alphaproteobacteria	Sphingomonadales	Sphingomonadaceae	Qipengyuania	Worm	2019
ASV3131	Bacteria	Proteobacteria	Alphaproteobacteria	Sphingomonadales	Sphingomonadaceae	Sphingobium	Core	2019
ASV3132	Bacteria	Proteobacteria	Gammaproteobacteria	Pseudomonadales	Pseudomonadaceae	Pseudomonas	Apple	2019
ASV3134	Bacteria	Firmicutes	Clostridia	Clostridiales	Clostridiaceae	Clostridium	Worm	2019
ASV3135	Bacteria	Proteobacteria	Gammaproteobacteria	Pseudomonadales	Pseudomonadaceae	Pseudomonas	Worm	2019
ASV3136	Bacteria	Proteobacteria	Gammaproteobacteria	Burkholderiales	Burkholderiaceae	Rhodoferax	Apple	2019
ASV3138	Bacteria	Chloroflexota	Ellin6529	QHBO01	QHBO01	QHBO01	Non-core	2019
ASV3144	Bacteria	Proteobacteria	Alphaproteobacteria	Sphingomonadales	Sphingomonadaceae	Sphingomonas	Core	2019
ASV3155	Bacteria	Acidobacteriota	Acidobacteriae	Acidobacteriales	Acidobacteriaceae	Terriglobus	Core	2019
ASV3156	Bacteria	Proteobacteria	Gammaproteobacteria	Burkholderiales	Burkholderiaceae	Rhodoferax	Worm	2019
ASV3159	Bacteria	Bacteroidota	Bacteroidia	Chitinophagales	Chitinophagaceae	VBAS01	Non-core	2019
ASV3163	Bacteria	Proteobacteria	Alphaproteobacteria	Rhizobiales	Devosiaceae	Devosia	Worm	2019
ASV3166	Bacteria	Actinobacteriota	Actinomycetia	Streptosporangiales	Streptosporangiaceae	Nocardiopsis	Non-core	2019
ASV3168	Bacteria	Verrucomicrobiota	Verrucomicrobiae	Verrucomicrobiales	Akkermansiaceae	UBA1315	Worm	2019
ASV3170	Bacteria	Proteobacteria	Alphaproteobacteria	Rhizobiales	Beijerinckiaceae	Methylobacterium	Apple	2019
ASV3171	Bacteria	Proteobacteria	Alphaproteobacteria	Caulobacterales	Caulobacteraceae	Phenylobacterium	Core	2019
ASV3173	Bacteria	Proteobacteria	Alphaproteobacteria	Sphingomonadales	Sphingomonadaceae	Novosphingopyxis	Non-core	2019
ASV3181	Bacteria	Proteobacteria	Gammaproteobacteria	Xanthomonadales	Xanthomonadaceae	Stenotrophomonas	Core	2019
ASV3183	Bacteria	Bacteroidota	Bacteroidia	Flavobacteriales	Flavobacteriaceae	Flavobacterium	Non-core	2019
ASV3189	Bacteria	Proteobacteria	Alphaproteobacteria	Rhizobiales	Xanthobacteraceae	SCUB01	Non-core	2019
ASV3192	Bacteria	Proteobacteria	Gammaproteobacteria	Burkholderiales	Burkholderiaceae	Rhodoferax	Worm	2019
ASV3197	Bacteria	Bacteroidota	Bacteroidia	Flavobacteriales	Flavobacteriaceae	Flavobacterium	Worm	2019
ASV3204	Bacteria	Bacteroidota	Bacteroidia	Flavobacteriales	Flavobacteriaceae	Flavobacterium	Worm	2019
ASV3205	Bacteria	Bacteroidota	Bacteroidia	Flavobacteriales	Flavobacteriaceae	Flavobacterium	Non-core	2019
ASV3207	Bacteria	Firmicutes	Bacilli	Paenibacillales	Paenibacillaceae	Paenibacillus	Non-core	2019
ASV3211	Bacteria	Proteobacteria	Gammaproteobacteria	Enterobacterales	Enterobacteriaceae	Enterobacter	Non-core	2019
ASV3212	Bacteria	Proteobacteria	Gammaproteobacteria	Burkholderiales	Burkholderiaceae	ALPHA2B	Apple	2019
ASV3225	Bacteria	Proteobacteria	Gammaproteobacteria	Enterobacterales	Enterobacteriaceae		Worm	2019
ASV3228	Bacteria	Proteobacteria	Gammaproteobacteria	Burkholderiales	Burkholderiaceae		Core	2019
ASV3229	Bacteria	Proteobacteria	Alphaproteobacteria	Rhodobacterales	Rhodobacteraceae		Apple	2019
ASV3230	Bacteria	Patescibacteria	Saccharimonadia	Saccharimonadales	Saccharimonadaceae	UBA5946	Non-core	2019
ASV3231	Bacteria	Patescibacteria	Saccharimonadia	Saccharimonadales	Saccharimonadaceae	UBA6175	Apple	2019
ASV3239	Bacteria	Bacteroidota	Bacteroidia	Sphingobacteriales	Sphingobacteriaceae	Pedobacter	Worm	2019
ASV3246	Bacteria	Bacteroidota	Bacteroidia	Cytophagales	Spirosomaceae	Dyadobacter	Apple	2019
ASV3247	Bacteria	Proteobacteria	Gammaproteobacteria	Burkholderiales	Burkholderiaceae	Comamonas	Worm	2019
ASV3250	Bacteria	Bacteroidota	Bacteroidia	Cytophagales	Spirosomaceae	Dyadobacter	Core	2019
ASV3251	Bacteria	Bacteroidota	Bacteroidia	Sphingobacteriales	Sphingobacteriaceae	Pedobacter	Core	2019
ASV3254	Bacteria	Proteobacteria	Alphaproteobacteria	Rhizobiales	Devosiaceae	Arsenicitalea	Non-core	2019
ASV3255	Bacteria	Firmicutes	Bacilli	Thermoactinomycetales	Thermoactinomycetaceae	Lihuaxuella	Non-core	2019
ASV3261	Bacteria	Bacteroidota	Bacteroidia	Flavobacteriales	Flavobacteriaceae	Flavobacterium	Core	2019
ASV3268	Bacteria	Proteobacteria	Gammaproteobacteria	Burkholderiales	Burkholderiaceae	Malikia	Non-core	2019
ASV3275	Bacteria	Proteobacteria	Gammaproteobacteria	Pseudomonadales	Pseudomonadaceae	Pseudomonas	Non-core	2019
ASV3282	Bacteria	Bacteroidota	Bacteroidia	Flavobacteriales	Weeksellaceae		Worm	2019
ASV3283	Bacteria	Proteobacteria	Gammaproteobacteria	Pseudomonadales	Pseudomonadaceae	Pseudomonas	Worm	2019
ASV3284	Bacteria	Actinobacteriota	Acidimicrobiia	Acidimicrobiales	Microtrichaceae	IMCC26207	Non-core	2019
ASV3285	Bacteria	Proteobacteria	Alphaproteobacteria	Rhodobacterales	Rhodobacteraceae		Non-core	2019
ASV3289	Bacteria	Planctomycetota	Planctomycetes	Isosphaerales	Isosphaeraceae	Aquisphaera	Worm	2019
ASV3290	Bacteria	Verrucomicrobiota	Verrucomicrobiae	Opitutales	Opitutaceae	Nibricoccus	Worm	2019
ASV3291	Bacteria	Bacteroidota	Bacteroidia	Flavobacteriales	Flavobacteriaceae	Flavobacterium	Non-core	2019
ASV3297	Bacteria	Proteobacteria	Gammaproteobacteria	Burkholderiales	Burkholderiaceae	Herminiimonas	Core	2019
ASV3298	Bacteria	Proteobacteria	Gammaproteobacteria	Burkholderiales	Burkholderiaceae	Rugamonas	Apple	2019
ASV3301	Bacteria	Proteobacteria	Gammaproteobacteria	Burkholderiales	Burkholderiaceae	Paucibacter	Core	2019
ASV3302	Bacteria	Bacteroidota	Bacteroidia	Sphingobacteriales	Sphingobacteriaceae	Pedobacter	Non-core	2019
ASV3303	Bacteria	Proteobacteria	Gammaproteobacteria	Burkholderiales	Rhodocyclaceae	Azoarcus	Worm	2019
ASV3305	Bacteria	Actinobacteriota	Thermoleophilia	Solirubrobacterales	70-9	SHVA01	Non-core	2019
ASV3314	Bacteria	Proteobacteria	Gammaproteobacteria	Burkholderiales	Burkholderiaceae	Rhodoferax	Worm	2019
ASV3315	Bacteria	Proteobacteria	Gammaproteobacteria	Burkholderiales	Rhodocyclaceae	Sulfurisoma	Apple	2019
ASV3325	Bacteria	Proteobacteria	Alphaproteobacteria	Rhizobiales	Beijerinckiaceae	Bosea	Core	2019
ASV3330	Bacteria	Proteobacteria	Gammaproteobacteria	Pseudomonadales	Pseudomonadaceae	Pseudomonas	Worm	2019
ASV3331	Bacteria	Actinobacteriota	Thermoleophilia	Gaiellales	Gaiellaceae	Palsa-739	Worm	2019
ASV3337	Bacteria	Proteobacteria	Gammaproteobacteria	Burkholderiales	Burkholderiaceae	Rhodoferax	Core	2019
ASV3338	Bacteria	Bacteroidota	Bacteroidia	Sphingobacteriales	Sphingobacteriaceae	Pedobacter	Non-core	2019
ASV3350	Bacteria	Bacteroidota	Bacteroidia	Cytophagales	Cyclobacteriaceae	Chryseolinea	Apple	2019
ASV3351	Bacteria	Proteobacteria	Alphaproteobacteria	Rhizobiales	Rhizobiaceae	Mesorhizobium	Non-core	2019
ASV3357	Bacteria	Proteobacteria	Alphaproteobacteria	Rhizobiales	Devosiaceae	Devosia	Non-core	2019
ASV3365	Bacteria	Bacteroidota	Bacteroidia	Flavobacteriales	Weeksellaceae	Chryseobacterium	Worm	2019
ASV3367	Bacteria	Bacteroidota	Bacteroidia	Chitinophagales	Chitinophagaceae		Core	2019
ASV3368	Bacteria	Proteobacteria	Gammaproteobacteria	Burkholderiales	Burkholderiaceae	Variovorax	Non-core	2019
ASV3377	Bacteria	Proteobacteria	Gammaproteobacteria	Enterobacterales	Enterobacteriaceae		Worm	2019
ASV3378	Bacteria	Actinobacteriota	Actinomycetia	Actinomycetales	Micrococcaceae	Nesterenkonia	Non-core	2019
ASV3396	Bacteria	Proteobacteria	Gammaproteobacteria	Enterobacterales	Enterobacteriaceae		Non-core	2019
ASV3397	Bacteria	Proteobacteria	Gammaproteobacteria	Enterobacterales	Alteromonadaceae	Arsukibacterium	Worm	2019
ASV3398	Bacteria	Actinobacteriota	Actinomycetia	Actinomycetales	Microbacteriaceae	Leucobacter	Non-core	2019
ASV3399	Bacteria	Bacteroidota	Bacteroidia	Sphingobacteriales	Sphingobacteriaceae	Pedobacter	Non-core	2019
ASV3408	Bacteria	Proteobacteria	Alphaproteobacteria	Rhizobiales	Rhizobiaceae	Aureimonas	Worm	2019
ASV3409	Bacteria	Proteobacteria	Alphaproteobacteria	Rhodobacterales	Rhodobacteraceae		Worm	2019
ASV3411	Bacteria	Chloroflexota	Chloroflexia	Thermomicrobiales	UBA6265	CADCWI01	Non-core	2019
ASV3412	Bacteria	Bacteroidota	Bacteroidia	Chitinophagales	Chitinophagaceae	Edaphocola	Non-core	2019
ASV3413	Bacteria	Chloroflexota	Ellin6529	CSP1-4	CSP1-4	GWC2-73-18	Non-core	2019
ASV3415	Bacteria	Proteobacteria	Alphaproteobacteria	Rhizobiales	Rhizobiaceae	Paramesorhizobium	Non-core	2019
ASV3427	Bacteria	Actinobacteriota	Actinomycetia	Actinomycetales	Cellulomonadaceae	Sanguibacter	Non-core	2019
ASV3429	Bacteria	Actinobacteriota	Actinomycetia	Propionibacteriales	Nocardioidaceae	Nocardioides	Worm	2019
ASV3430	Bacteria	Proteobacteria	Alphaproteobacteria	Rhizobiales	Rhizobiaceae		Worm	2019
ASV3432	Bacteria	Bacteroidota	Bacteroidia	Cytophagales	Spirosomaceae	Dyadobacter	Non-core	2019
ASV3439	Bacteria	Proteobacteria	Gammaproteobacteria	Pseudomonadales	Pseudomonadaceae	Pseudomonas	Core	2019
ASV3442	Bacteria	Firmicutes	Bacilli	Paenibacillales	Paenibacillaceae	Paenibacillus	Non-core	2019
ASV3446	Bacteria	Proteobacteria	Alphaproteobacteria	Sphingomonadales	Sphingomonadaceae	Sphingomicrobium	Worm	2019
ASV3448	Bacteria	Proteobacteria	Alphaproteobacteria	Rhizobiales	Devosiaceae	Arsenicitalea	Core	2019
ASV3449	Bacteria	Proteobacteria	Alphaproteobacteria	Rhizobiales	Xanthobacteraceae		Non-core	2019
ASV3455	Bacteria	Proteobacteria	Gammaproteobacteria	Burkholderiales	Burkholderiaceae		Worm	2019
ASV3456	Bacteria	Proteobacteria	Gammaproteobacteria	Burkholderiales	Burkholderiaceae		Worm	2019
ASV3463	Bacteria	Proteobacteria	Alphaproteobacteria	Sphingomonadales	Sphingomonadaceae	Novosphingopyxis	Non-core	2019
ASV3464	Bacteria	Proteobacteria	Alphaproteobacteria	Acetobacterales	Acetobacteraceae		Non-core	2019
ASV3467	Bacteria	Proteobacteria	Gammaproteobacteria	Enterobacterales	Enterobacteriaceae	IPMB12	Worm	2019
ASV3472	Bacteria	Proteobacteria	Alphaproteobacteria	Rhizobiales	Rhizobiaceae	Paramesorhizobium	Non-core	2019
ASV3473	Bacteria	Firmicutes	Bacilli	Bacillales	Planococcaceae	Paenisporosarcina	Non-core	2019
ASV3480	Bacteria	Actinobacteriota	Actinomycetia	Streptomycetales	Streptomycetaceae	Streptomyces	Apple	2019
ASV3485	Bacteria	Campylobacterota	Campylobacteria	Campylobacterales	Arcobacteraceae	Aliarcobacter	Apple	2019
ASV3489	Bacteria	Proteobacteria	Gammaproteobacteria	Pseudomonadales	Pseudomonadaceae	Pseudomonas	Core	2019
ASV3490	Bacteria	Acidobacteriota	Vicinamibacteria	Vicinamibacterales	2-12-FULL-66-21	JACDCA01	Apple	2019
ASV3494	Bacteria	Proteobacteria	Alphaproteobacteria	Rhizobiales	Rhizobiaceae	Aliihoeflea	Non-core	2019
ASV3502	Bacteria	Patescibacteria	Saccharimonadia	Saccharimonadales	Saccharimonadaceae	UBA6175	Worm	2019
ASV3505	Bacteria	Bacteroidota	Bacteroidia	Flavobacteriales	Flavobacteriaceae	Flavobacterium	Non-core	2019
ASV3512	Bacteria	Bacteroidota	Bacteroidia	Flavobacteriales	Weeksellaceae	Chryseobacterium	Non-core	2019
ASV3518	Bacteria	Proteobacteria	Gammaproteobacteria	Diplorickettsiales	Diplorickettsiaceae	Rickettsiella	Worm	2019
ASV3522	Bacteria	Proteobacteria	Alphaproteobacteria	Rhizobiales	Rhizobiaceae		Worm	2019
ASV3524	Bacteria	Proteobacteria	Gammaproteobacteria	Pseudomonadales	Pseudomonadaceae		Worm	2019
ASV3526	Bacteria	Proteobacteria	Alphaproteobacteria	Rhizobiales	Beijerinckiaceae	Bosea	Apple	2019
ASV3534	Bacteria	Bacteroidota	Bacteroidia	Cytophagales	Spirosomaceae	Dyadobacter	Core	2019
ASV3536	Bacteria	Actinobacteriota	Acidimicrobiia	Acidimicrobiales	Microtrichaceae	IMCC26207	Non-core	2019
ASV3537	Bacteria	Actinobacteriota	Actinomycetia	Actinomycetales	Microbacteriaceae	ZJ450	Worm	2019
ASV3540	Bacteria	Proteobacteria	Gammaproteobacteria	Burkholderiales	Methylophilaceae		Non-core	2019
ASV3542	Bacteria	Proteobacteria	Alphaproteobacteria	Rhizobiales	Hyphomicrobiaceae	Hyphomicrobium	Non-core	2019
ASV3553	Bacteria	Proteobacteria	Alphaproteobacteria	Sphingomonadales	Sphingomonadaceae	Sphingobium	Worm	2019
ASV3554	Bacteria	Proteobacteria	Alphaproteobacteria	Rhizobiales	Beijerinckiaceae	Methylobacterium	Non-core	2019
ASV3555	Bacteria	Proteobacteria	Alphaproteobacteria	Rhizobiales	Rhizobiaceae	Shinella	Non-core	2019
ASV3556	Bacteria	Bacteroidota	Bacteroidia	AKYH767	B-17BO	UBA2475	Non-core	2019
ASV3557	Bacteria	Cyanobacteria	Cyanobacteriia	Cyanobacteriales	Nostocaceae	Nostoc	Worm	2019
ASV3566	Bacteria	Proteobacteria	Alphaproteobacteria	Caulobacterales	Caulobacteraceae	Brevundimonas	Worm	2019
ASV3567	Bacteria	Actinobacteriota	Actinomycetia	Propionibacteriales	Nocardioidaceae	Nocardioides	Non-core	2019
ASV3574	Bacteria	Bacteroidota	Bacteroidia	Sphingobacteriales	Sphingobacteriaceae	Mucilaginibacter	Core	2019
ASV3575	Bacteria	Proteobacteria	Gammaproteobacteria	Burkholderiales	Burkholderiaceae	Azohydromonas	Apple	2019
ASV3587	Bacteria	Bacteroidota	Bacteroidia	Cytophagales	Spirosomaceae	Dyadobacter	Non-core	2019
ASV3588	Bacteria	Actinobacteriota	Actinomycetia	Actinomycetales	Microbacteriaceae	Agromyces	Worm	2019
ASV3616	Bacteria	Actinobacteriota	Actinomycetia	Actinomycetales	Microbacteriaceae	Microbacterium	Worm	2019
ASV3617	Bacteria	Proteobacteria	Alphaproteobacteria	Rhizobiales	Hyphomicrobiaceae	Ga0077555	Apple	2019
ASV3618	Bacteria	Proteobacteria	Gammaproteobacteria	Enterobacterales	Enterobacteriaceae	Enterobacter	Non-core	2019
ASV3620	Bacteria	Actinobacteriota	Actinomycetia	Actinomycetales	Microbacteriaceae	Leucobacter	Non-core	2019
ASV3628	Bacteria	Acidobacteriota	Blastocatellia	Pyrinomonadales	Pyrinomonadaceae	OLB17	Worm	2019
ASV3636	Bacteria	Proteobacteria	Alphaproteobacteria	Rhizobiales	Rhizobiaceae		Worm	2019
ASV3637	Bacteria	Bacteroidota	Bacteroidia	Sphingobacteriales	Sphingobacteriaceae	Sphingobacterium	Non-core	2019
ASV3639	Bacteria	Actinobacteriota	Actinomycetia	Mycobacteriales	Mycobacteriaceae	Mycobacterium	Worm	2019
ASV3649	Bacteria	Proteobacteria	Gammaproteobacteria	Pseudomonadales	Cellvibrionaceae	Cellvibrio	Core	2019
ASV3650	Bacteria	Proteobacteria	Alphaproteobacteria	Rhizobiales	Rhizobiaceae	Pseudorhizobium	Worm	2019
ASV3651	Bacteria	Patescibacteria	Saccharimonadia	Saccharimonadales	Saccharimonadaceae	UBA6175	Non-core	2019
ASV3652	Bacteria	Chloroflexota	Chloroflexia	Thermomicrobiales	Thermomicrobiaceae		Worm	2019
ASV3658	Bacteria	Actinobacteriota	Actinomycetia	Actinomycetales	Dermatophilaceae		Worm	2019
ASV3659	Bacteria	Bacteroidota	Bacteroidia	Cytophagales	Cyclobacteriaceae	Chryseolinea	Apple	2019
ASV3660	Bacteria	Bacteroidota	Bacteroidia	Chitinophagales	Chitinophagaceae	Edaphocola	Non-core	2019
ASV3661	Bacteria	Verrucomicrobiota	Verrucomicrobiae	Verrucomicrobiales	Verrucomicrobiaceae	Roseimicrobium	Non-core	2019
ASV3665	Bacteria	Bacteroidota	Bacteroidia	Flavobacteriales	Flavobacteriaceae	Flavobacterium	Apple	2019
ASV3666	Bacteria	Proteobacteria	Alphaproteobacteria	Rhizobiales	Devosiaceae	Devosia	Apple	2019
ASV3667	Bacteria	Actinobacteriota	Actinomycetia	Actinomycetales	Microbacteriaceae	Agrococcus	Worm	2019
ASV3685	Bacteria	Proteobacteria	Gammaproteobacteria	Pseudomonadales	Pseudomonadaceae	Pseudomonas	Apple	2019
ASV3692	Bacteria	Proteobacteria	Gammaproteobacteria	Burkholderiales	Burkholderiaceae		Core	2019
ASV3693	Bacteria	Proteobacteria	Gammaproteobacteria	Enterobacterales	Enterobacteriaceae		Apple	2019
ASV3694	Bacteria	Proteobacteria	Alphaproteobacteria	Sphingomonadales	Sphingomonadaceae		Worm	2019
ASV3704	Bacteria	Acidobacteriota	Vicinamibacteria	Vicinamibacterales	2-12-FULL-66-21	JACDCA01	Non-core	2019
ASV3707	Bacteria	Chloroflexota	Anaerolineae	SBR1031	A4b	OLB13	Non-core	2019
ASV3719	Bacteria	Bacteroidota	Bacteroidia	Chitinophagales	Chitinophagaceae	Puia	Apple	2019
ASV3720	Bacteria	Proteobacteria	Alphaproteobacteria	Rhizobiales	Rhizobiaceae	Paramesorhizobium	Non-core	2019
ASV3727	Bacteria	Actinobacteriota	Actinomycetia	Actinomycetales	Kineococcaceae	Kineococcus	Core	2019
ASV3728	Bacteria	Bacteroidota	Bacteroidia	AKYH767	B-17BO	UBA2475	Apple	2019
ASV3730	Bacteria	Actinobacteriota	Actinomycetia	Actinomycetales	Microbacteriaceae	Microbacterium	Apple	2019
ASV3733	Bacteria	Myxococcota	Bradymonadia	Bradymonadales	Bradymonadaceae	V1718	Non-core	2019
ASV3738	Bacteria	Bacteroidota	Bacteroidia	Chitinophagales	Chitinophagaceae	Edaphocola	Worm	2019
ASV3742	Bacteria	Bacteroidota	Bacteroidia	Flavobacteriales	Flavobacteriaceae	Flavobacterium	Worm	2019
ASV3754	Bacteria	Actinobacteriota	Actinomycetia	Actinomycetales	Microbacteriaceae	Frondihabitans	Worm	2019
ASV3758	Bacteria	Proteobacteria	Gammaproteobacteria	Burkholderiales	Burkholderiaceae	Ramlibacter	Non-core	2019
ASV3772	Bacteria	Actinobacteriota	Actinomycetia	Actinomycetales	Microbacteriaceae		Apple	2019
ASV3773	Bacteria	Myxococcota	Polyangia	Polyangiales	Polyangiaceae	Labilithrix	Worm	2019
ASV3777	Bacteria	Proteobacteria	Gammaproteobacteria	Xanthomonadales	Xanthomonadaceae	Stenotrophomonas	Non-core	2019
ASV3780	Bacteria	Bacteroidota	Bacteroidia	Sphingobacteriales	Sphingobacteriaceae	Sphingobacterium	Worm	2019
ASV3785	Bacteria	Proteobacteria	Alphaproteobacteria	Rhizobiales	Beijerinckiaceae	Bosea	Core	2019
ASV3786	Bacteria	Bacteroidota	Bacteroidia	Flavobacteriales	Weeksellaceae	Epilithonimonas	Core	2019
ASV3796	Bacteria	Proteobacteria	Alphaproteobacteria	Sphingomonadales	Sphingomonadaceae	Novosphingopyxis	Worm	2019
ASV3797	Bacteria	Actinobacteriota	Actinomycetia	Propionibacteriales	Nocardioidaceae	Aeromicrobium	Non-core	2019
ASV3798	Bacteria	Proteobacteria	Gammaproteobacteria	Burkholderiales	Burkholderiaceae	ALPHA2B	Apple	2019
ASV3814	Bacteria	Proteobacteria	Gammaproteobacteria	Burkholderiales	Burkholderiaceae	Rhodoferax	Non-core	2019
ASV3826	Bacteria	Proteobacteria	Gammaproteobacteria	Enterobacterales	Enterobacteriaceae	IPMB12	Core	2019
ASV3827	Bacteria	Proteobacteria	Gammaproteobacteria	Xanthomonadales	Xanthomonadaceae	Stenotrophomonas	Core	2019
ASV3832	Bacteria	Actinobacteriota	Actinomycetia	Mycobacteriales	Mycobacteriaceae		Worm	2019
ASV3833	Bacteria	Proteobacteria	Gammaproteobacteria	Xanthomonadales	Xanthomonadaceae	Thermomonas	Non-core	2019
ASV3834	Bacteria	Firmicutes	Bacilli	Bacillales	Amphibacillaceae		Core	2019
ASV3836	Bacteria	Bacteroidota	Bacteroidia	Flavobacteriales	Flavobacteriaceae	Flavobacterium	Worm	2019
ASV3851	Bacteria	Proteobacteria	Alphaproteobacteria	Sphingomonadales	Sphingomonadaceae	Rhizorhabdus	Worm	2019
ASV3862	Bacteria	Proteobacteria	Alphaproteobacteria	Rhodobacterales	Rhodobacteraceae		Worm	2019
ASV3863	Bacteria	Proteobacteria	Alphaproteobacteria	Rhizobiales	Devosiaceae	Devosia	Worm	2019
ASV3864	Bacteria	Bacteroidota	Bacteroidia	Sphingobacteriales	Sphingobacteriaceae	Pedobacter	Apple	2019
ASV3873	Bacteria	Proteobacteria	Gammaproteobacteria	Enterobacterales	Enterobacteriaceae	Erwinia	Core	2019
ASV3874	Bacteria	Actinobacteriota	Actinomycetia	Actinomycetales	Microbacteriaceae		Worm	2019
ASV3876	Bacteria	Actinobacteriota	Actinomycetia	Streptosporangiales	Streptosporangiaceae	Nonomuraea	Non-core	2019
ASV3884	Bacteria	Bacteroidota	Bacteroidia	Sphingobacteriales	Sphingobacteriaceae	Pedobacter	Non-core	2019
ASV3885	Bacteria	Chloroflexota	Chloroflexia	Thermomicrobiales	UBA6265	CADCWI01	Worm	2019
ASV3887	Bacteria	Proteobacteria	Alphaproteobacteria	Sphingomonadales	Sphingomonadaceae	Novosphingopyxis	Worm	2019
ASV3893	Bacteria	Proteobacteria	Gammaproteobacteria	Pseudomonadales	Pseudomonadaceae	Pseudomonas	Apple	2019
ASV3900	Bacteria	Bacteroidota	Bacteroidia	Sphingobacteriales	Sphingobacteriaceae	Pedobacter	Apple	2019
ASV3901	Bacteria	Proteobacteria	Gammaproteobacteria	Burkholderiales	Rhodocyclaceae		Non-core	2019
ASV3913	Bacteria	Bacteroidota	Bacteroidia	Sphingobacteriales	Sphingobacteriaceae	Pedobacter	Core	2019
ASV3925	Bacteria	Proteobacteria	Alphaproteobacteria	Sphingomonadales	Sphingomonadaceae	Sphingobium	Non-core	2019
ASV3926	Bacteria	Proteobacteria	Alphaproteobacteria	Sphingomonadales	Sphingomonadaceae	Blastomonas	Core	2019
ASV3930	Bacteria	Bacteroidota	Bacteroidia	Cytophagales	Cyclobacteriaceae	UBA2336	Worm	2019
ASV3931	Bacteria	Bacteroidota	Bacteroidia	Cytophagales	Cyclobacteriaceae	Algoriphagus	Apple	2019
ASV3932	Bacteria	Proteobacteria	Gammaproteobacteria	Burkholderiales	Rhodocyclaceae		Non-core	2019
ASV3950	Bacteria	Bacteroidota	Bacteroidia	Sphingobacteriales	Sphingobacteriaceae	Sphingobacterium	Non-core	2019
ASV3967	Bacteria	Bacteroidota	Bacteroidia	Sphingobacteriales	Sphingobacteriaceae	Mucilaginibacter	Worm	2019
ASV3968	Bacteria	Bacteroidota	Bacteroidia	Flavobacteriales	Weeksellaceae	Chryseobacterium	Worm	2019
ASV3969	Bacteria	Bacteroidota	Bacteroidia	Cytophagales	Cyclobacteriaceae		Non-core	2019
ASV3976	Bacteria	Proteobacteria	Gammaproteobacteria	Burkholderiales	Burkholderiaceae		Non-core	2019
ASV3977	Bacteria	Bacteroidota	Bacteroidia	Flavobacteriales	Flavobacteriaceae	Flavobacterium	Non-core	2019
ASV3989	Bacteria	Bacteroidota	Bacteroidia	Chitinophagales	Chitinophagaceae	Edaphocola	Non-core	2019
ASV3998	Bacteria	Actinobacteriota	Actinomycetia	Actinomycetales	Cellulomonadaceae	Luteimicrobium	Worm	2019
ASV3999	Bacteria	Proteobacteria	Gammaproteobacteria	Xanthomonadales	Xanthomonadaceae	Stenotrophomonas	Core	2019
ASV4004	Bacteria	Bacteroidota	Bacteroidia	Chitinophagales	Chitinophagaceae	NS-102	Non-core	2019
ASV4013	Bacteria	Bacteroidota	Bacteroidia	Flavobacteriales	Weeksellaceae	Chryseobacterium	Worm	2019
ASV4014	Bacteria	Proteobacteria	Alphaproteobacteria	Rhodobacterales	Rhodobacteraceae		Apple	2019
ASV4015	Bacteria	Bacteroidota	Bacteroidia	Sphingobacteriales	Sphingobacteriaceae	Pedobacter	Apple	2019
ASV4027	Bacteria	Actinobacteriota	Actinomycetia	Actinomycetales	Microbacteriaceae	Homoserinimonas	Worm	2019
ASV4028	Bacteria	Proteobacteria	Gammaproteobacteria	Pseudomonadales	Cellvibrionaceae		Core	2019
ASV4029	Bacteria	Proteobacteria	Gammaproteobacteria	Pseudomonadales	Pseudomonadaceae	Pseudomonas	Worm	2019
ASV4030	Bacteria	Bacteroidota	Bacteroidia	Flavobacteriales	Flavobacteriaceae	Flavobacterium	Core	2019
ASV4031	Bacteria	Acidobacteriota	Blastocatellia	Pyrinomonadales	Pyrinomonadaceae	OLB17	Apple	2019
ASV4032	Bacteria	Proteobacteria	Alphaproteobacteria	Acetobacterales	Acetobacteraceae		Non-core	2019
ASV4033	Bacteria	Proteobacteria	Gammaproteobacteria	Pseudomonadales	Pseudomonadaceae	Pseudomonas	Worm	2019
ASV4034	Bacteria	Proteobacteria	Alphaproteobacteria	Rhizobiales	Rhizobiaceae		Non-core	2019
ASV4035	Bacteria	Bacteroidota	Bacteroidia	Cytophagales	Cyclobacteriaceae	Chryseolinea	Non-core	2019
ASV4036	Bacteria	Actinobacteriota	Thermoleophilia	Solirubrobacterales	70-9	SHVA01	Non-core	2019
ASV4049	Bacteria	Proteobacteria	Gammaproteobacteria	Xanthomonadales	Rhodanobacteraceae	Tahibacter	Core	2019
ASV4053	Bacteria	Bacteroidota	Bacteroidia	Cytophagales	Spirosomaceae	Rhabdobacter	Apple	2019
ASV4054	Bacteria	Verrucomicrobiota	Verrucomicrobiae	Verrucomicrobiales	Verrucomicrobiaceae	Prosthecobacter	Non-core	2019
ASV4056	Bacteria	Firmicutes	Bacilli	Bacillales	Anoxybacillaceae	Saccharococcus	Non-core	2019
ASV4057	Bacteria	Proteobacteria	Gammaproteobacteria	Steroidobacterales	Steroidobacteraceae		Non-core	2019
ASV4067	Bacteria	Actinobacteriota	Actinomycetia	Actinomycetales	Microbacteriaceae	Homoserinimonas	Worm	2019
ASV4068	Bacteria	Proteobacteria	Gammaproteobacteria	Pseudomonadales	Pseudomonadaceae		Apple	2019
ASV4069	Bacteria	Proteobacteria	Gammaproteobacteria	Pseudomonadales	Pseudomonadaceae	Pseudomonas	Non-core	2019
ASV4070	Bacteria	Proteobacteria	Gammaproteobacteria	Pseudomonadales	Pseudomonadaceae	Pseudomonas	Worm	2019
ASV4072	Bacteria	Proteobacteria	Gammaproteobacteria	Xanthomonadales	Xanthomonadaceae	Luteimonas	Apple	2019
ASV4077	Bacteria	Proteobacteria	Alphaproteobacteria	Rhizobiales	Rhizobiaceae		Apple	2019
ASV4083	Bacteria	Proteobacteria	Gammaproteobacteria	Burkholderiales	Burkholderiaceae		Worm	2019
ASV4084	Bacteria	Proteobacteria	Alphaproteobacteria	Dongiales	Dongiaceae	Dongia	Non-core	2019
ASV4096	Bacteria	Bacteroidota	Bacteroidia	Flavobacteriales	Flavobacteriaceae	Flavobacterium	Apple	2019
ASV4097	Bacteria	Proteobacteria	Gammaproteobacteria	Enterobacterales	Enterobacteriaceae	Ewingella	Worm	2019
ASV4098	Bacteria	Bacteroidota	Bacteroidia	Cytophagales	Spirosomaceae	Dyadobacter	Worm	2019
ASV4100	Bacteria	Proteobacteria	Alphaproteobacteria	Rhizobiales	Rhizobiaceae	Mesorhizobium	Non-core	2019
ASV4113	Bacteria	Bacteroidota	Bacteroidia	Flavobacteriales	Flavobacteriaceae	Flavobacterium	Core	2019
ASV4116	Bacteria	Actinobacteriota	Acidimicrobiia	Acidimicrobiales	SKKL01	SCSIO-58843	Non-core	2019
ASV4117	Bacteria	Myxococcota	Polyangia	Nannocystales	Nannocystaceae	Nannocystis	Worm	2019
ASV4129	Bacteria	Proteobacteria	Alphaproteobacteria	Sphingomonadales	Sphingomonadaceae	Sphingomonas	Worm	2019
ASV4130	Bacteria	Bacteroidota	Bacteroidia	Flavobacteriales	Flavobacteriaceae	Flavobacterium	Worm	2019
ASV4132	Bacteria	Bacteroidota	Bacteroidia	Sphingobacteriales	Sphingobacteriaceae	Sphingobacterium	Apple	2019
ASV4133	Bacteria	Proteobacteria	Alphaproteobacteria	Rhizobiales	Rhizobiaceae	RCIZ01	Non-core	2019
ASV4141	Bacteria	Proteobacteria	Alphaproteobacteria	Rhodobacterales	Rhodobacteraceae	Cereibacter	Worm	2019
ASV4142	Bacteria	Proteobacteria	Gammaproteobacteria	Burkholderiales	Burkholderiaceae	Pigmentiphaga	Non-core	2019
ASV4144	Bacteria	Proteobacteria	Alphaproteobacteria	Rhodobacterales	Rhodobacteraceae	Cereibacter	Non-core	2019
ASV4145	Bacteria	Proteobacteria	Gammaproteobacteria	Burkholderiales	Burkholderiaceae	Massilia	Apple	2019
ASV4147	Bacteria	Bacteroidota	Bacteroidia	Cytophagales	Spirosomaceae	Dyadobacter	Non-core	2019
ASV4152	Bacteria	Actinobacteriota	Actinomycetia	Actinomycetales	Cellulomonadaceae	Luteimicrobium	Worm	2019
ASV4155	Bacteria	Proteobacteria	Gammaproteobacteria	Burkholderiales	Methylophilaceae	JABFRO01	Non-core	2019
ASV4159	Bacteria	Bacteroidota	Bacteroidia	Flavobacteriales	Flavobacteriaceae	Flavobacterium	Non-core	2019
ASV4160	Bacteria	Proteobacteria	Gammaproteobacteria	Enterobacterales	Enterobacteriaceae	Citrobacter	Non-core	2019
ASV4174	Bacteria	Proteobacteria	Alphaproteobacteria	Rhizobiales	Hyphomicrobiaceae	Hyphomicrobium	Non-core	2019
ASV4175	Bacteria	Proteobacteria	Alphaproteobacteria	Rhizobiales	Xanthobacteraceae		Non-core	2019
ASV4188	Bacteria	Proteobacteria	Alphaproteobacteria	Rhizobiales	Xanthobacteraceae	Rhodopseudomonas	Core	2019
ASV4189	Bacteria	Proteobacteria	Gammaproteobacteria	Burkholderiales	Burkholderiaceae		Worm	2019
ASV4190	Bacteria	Proteobacteria	Alphaproteobacteria	Caulobacterales	Caulobacteraceae	Brevundimonas	Worm	2019
ASV4193	Bacteria	Proteobacteria	Alphaproteobacteria	Rhizobiales	Rhizobiaceae	Pseudaminobacter	Worm	2019
ASV4194	Bacteria	Bacteroidota	Bacteroidia	Sphingobacteriales	Sphingobacteriaceae	Pseudosphingobacterium	Non-core	2019
ASV4195	Bacteria	Proteobacteria	Alphaproteobacteria	Ferrovibrionales	Ferrovibrionaceae	SYSU-D60015	Apple	2019
ASV4212	Bacteria	Proteobacteria	Gammaproteobacteria	Burkholderiales	Burkholderiaceae	ALPHA2B	Apple	2019
ASV4213	Bacteria	Bacteroidota	Bacteroidia	Sphingobacteriales	Sphingobacteriaceae	Mucilaginibacter	Worm	2019
ASV4215	Bacteria	Proteobacteria	Gammaproteobacteria	Burkholderiales	Burkholderiaceae	Herminiimonas	Core	2019
ASV4229	Bacteria	Proteobacteria	Gammaproteobacteria	Enterobacterales	Enterobacteriaceae	Enterobacter	Worm	2019
ASV4237	Bacteria	Verrucomicrobiota	Verrucomicrobiae	Verrucomicrobiales	Akkermansiaceae	Haloferula	Apple	2019
ASV4240	Bacteria	Acidobacteriota	Acidobacteriae	Acidobacteriales	Acidobacteriaceae	Edaphobacter	Worm	2019
ASV4242	Bacteria	Proteobacteria	Alphaproteobacteria	Sphingomonadales	Sphingomonadaceae	Sphingobium	Non-core	2019
ASV4259	Bacteria	Verrucomicrobiota	Verrucomicrobiae	Opitutales	Opitutaceae		Worm	2019
ASV4260	Bacteria	Proteobacteria	Alphaproteobacteria	Rhizobiales	Rhizobiaceae	Pseudorhizobium	Apple	2019
ASV4261	Bacteria	Proteobacteria	Gammaproteobacteria	Burkholderiales	Burkholderiaceae		Non-core	2019
ASV4262	Bacteria	Proteobacteria	Gammaproteobacteria	Xanthomonadales	Xanthomonadaceae	Arenimonas	Non-core	2019
ASV4263	Bacteria	Chloroflexota	Ellin6529	CSP1-4	CSP1-4	GWC2-73-18	Non-core	2019
ASV4276	Bacteria	Actinobacteriota	Actinomycetia	Mycobacteriales	Mycobacteriaceae	Mycobacterium	Apple	2019
ASV4278	Bacteria	Proteobacteria	Gammaproteobacteria	Burkholderiales	Burkholderiaceae	Malikia	Non-core	2019
ASV4279	Bacteria	Proteobacteria	Gammaproteobacteria	Pseudomonadales	Moraxellaceae	Acinetobacter	Non-core	2019
ASV4294	Bacteria	Proteobacteria	Gammaproteobacteria	Enterobacterales	Enterobacteriaceae		Apple	2019
ASV4305	Bacteria	Proteobacteria	Alphaproteobacteria	Rhizobiales	Rhizobiaceae	Agrobacterium	Non-core	2019
ASV4306	Bacteria	Acidobacteriota	Acidobacteriae	Bryobacterales	Bryobacteraceae	KBS-96	Non-core	2019
ASV4312	Bacteria	Proteobacteria	Alphaproteobacteria	Sphingomonadales	Sphingomonadaceae	Sphingobium	Apple	2019
ASV4318	Bacteria	Myxococcota	Myxococcia	Myxococcales	Vulgatibacteraceae	Vulgatibacter	Non-core	2019
ASV4321	Bacteria	Chloroflexota	Ellin6529	CSP1-4	CSP1-4	GWC2-73-18	Non-core	2019
ASV4333	Bacteria	Proteobacteria	Alphaproteobacteria	Rhizobiales	Rhizobiaceae		Core	2019
ASV4334	Bacteria	Proteobacteria	Gammaproteobacteria	Burkholderiales	Methylophilaceae	Methylobacillus	Apple	2019
ASV4336	Bacteria	Proteobacteria	Alphaproteobacteria	Rhodobacterales	Rhodobacteraceae	Paenirhodobacter	Non-core	2019
ASV4337	Bacteria	Verrucomicrobiota	Verrucomicrobiae	Verrucomicrobiales	Verrucomicrobiaceae	Roseimicrobium	Non-core	2019
ASV4348	Bacteria	Proteobacteria	Alphaproteobacteria	Sphingomonadales	Sphingomonadaceae	Sphingomonas	Worm	2019
ASV4349	Bacteria	Bacteroidota	Bacteroidia	Sphingobacteriales	Sphingobacteriaceae	Pedobacter	Worm	2019
ASV4350	Bacteria	Bacteroidota	Bacteroidia	Cytophagales	Spirosomaceae	Rhabdobacter	Worm	2019
ASV4351	Bacteria	Proteobacteria	Alphaproteobacteria	Reyranellales	Reyranellaceae	Reyranella	Worm	2019
ASV4352	Bacteria	Bacteroidota	Bacteroidia	Chitinophagales	Chitinophagaceae		Non-core	2019
ASV4354	Bacteria	Proteobacteria	Gammaproteobacteria	Burkholderiales	Burkholderiaceae	Achromobacter	Non-core	2019
ASV4355	Bacteria	Proteobacteria	Gammaproteobacteria	Xanthomonadales	Rhodanobacteraceae	Dokdonella	Non-core	2019
ASV4363	Bacteria	Proteobacteria	Gammaproteobacteria	Enterobacterales	Enterobacteriaceae	Salmonella	Apple	2019
ASV4366	Bacteria	Actinobacteriota	Acidimicrobiia	Acidimicrobiales	Ilumatobacteraceae	Ilumatobacter	Worm	2019
ASV4376	Bacteria	Bacteroidota	Bacteroidia	AKYH767	B-17BO	UBA2475	Worm	2019
ASV4407	Bacteria	Actinobacteriota	Actinomycetia	Propionibacteriales	Nocardioidaceae	Nocardioides	Worm	2019
ASV4410	Bacteria	Firmicutes	Bacilli	Bacillales	DSM-18226	Neobacillus	Non-core	2019
ASV4424	Bacteria	Proteobacteria	Gammaproteobacteria	Burkholderiales	Burkholderiaceae	Paucibacter	Non-core	2019
ASV4433	Bacteria	Proteobacteria	Alphaproteobacteria	Rhodobacterales	Rhodobacteraceae		Worm	2019
ASV4435	Bacteria	Proteobacteria	Gammaproteobacteria	Xanthomonadales	Xanthomonadaceae	Pseudoxanthomonas	Non-core	2019
ASV4436	Bacteria	Bacteroidota	Bacteroidia	NS11-12g	SHWZ01	SHWZ01	Apple	2019
ASV4443	Bacteria	Proteobacteria	Alphaproteobacteria	Rhizobiales	Rhizobiaceae	Aurantimonas	Worm	2019
ASV4447	Bacteria	Patescibacteria	Saccharimonadia	Saccharimonadales	Saccharimonadaceae	UBA6175	Non-core	2019
ASV4448	Bacteria	Bacteroidota	Bacteroidia	Sphingobacteriales	Sphingobacteriaceae	Sphingobacterium	Non-core	2019
ASV4449	Bacteria	Actinobacteriota	Actinomycetia	Propionibacteriales	Actinopolymorphaceae	Thermasporomyces	Non-core	2019
ASV4462	Bacteria	Proteobacteria	Alphaproteobacteria	Rhizobiales	Rhizobiaceae	Pseudorhizobium	Worm	2019
ASV4465	Bacteria	Proteobacteria	Alphaproteobacteria	Caulobacterales	Caulobacteraceae	Brevundimonas	Non-core	2019
ASV4479	Bacteria	Proteobacteria	Alphaproteobacteria	Sphingomonadales	Sphingomonadaceae	Sphingobium	Apple	2019
ASV4480	Bacteria	Proteobacteria	Gammaproteobacteria	Pseudomonadales	Pseudomonadaceae	Pseudomonas	Apple	2019
ASV4482	Bacteria	Proteobacteria	Alphaproteobacteria	Rhizobiales	Rhizobiaceae		Non-core	2019
ASV4483	Bacteria	Proteobacteria	Alphaproteobacteria	Sphingomonadales	Sphingomonadaceae		Non-core	2019
ASV4495	Bacteria	Actinobacteriota	Actinomycetia	Actinomycetales	Microbacteriaceae	Conyzicola	Core	2019
ASV4496	Bacteria	Proteobacteria	Gammaproteobacteria	Burkholderiales	Methylophilaceae	MM1	Apple	2019
ASV4510	Bacteria	Bacteroidota	Bacteroidia	Flavobacteriales	Weeksellaceae		Core	2019
ASV4512	Bacteria	Proteobacteria	Alphaproteobacteria	Rhizobiales	Rhizobiaceae	RCIO01	Non-core	2019
ASV4523	Bacteria	Proteobacteria	Alphaproteobacteria	Rhizobiales	Rhizobiaceae	Mycoplana	Non-core	2019
ASV4524	Bacteria	Proteobacteria	Gammaproteobacteria	Burkholderiales	Burkholderiaceae	Massilia	Worm	2019
ASV4525	Bacteria	Proteobacteria	Alphaproteobacteria	Rhizobiales	Xanthobacteraceae	SCUB01	Apple	2019
ASV4526	Bacteria	Proteobacteria	Alphaproteobacteria	Rhizobiales	Rhizobiaceae		Worm	2019
ASV4528	Bacteria	Bacteroidota	Bacteroidia	Flavobacteriales	Flavobacteriaceae	Flavobacterium	Non-core	2019
ASV4531	Bacteria	Proteobacteria	Gammaproteobacteria	Pseudomonadales	Pseudomonadaceae	Pseudomonas	Non-core	2019
ASV4541	Bacteria	Proteobacteria	Alphaproteobacteria	Sphingomonadales	Sphingomonadaceae		Non-core	2019
ASV4542	Bacteria	Actinobacteriota	Actinomycetia	Mycobacteriales	Nakamurellaceae	Nakamurella	Worm	2019
ASV4544	Bacteria	Proteobacteria	Gammaproteobacteria	Pseudomonadales	Pseudomonadaceae		Apple	2019
ASV4546	Bacteria	Actinobacteriota	Actinomycetia	Actinomycetales	Microbacteriaceae	Microbacterium	Worm	2019
ASV4561	Bacteria	Actinobacteriota	Actinomycetia	Actinomycetales	Cellulomonadaceae	Luteimicrobium	Worm	2019
ASV4562	Bacteria	Proteobacteria	Gammaproteobacteria	Burkholderiales	Methylophilaceae	CABHOJ01	Apple	2019
ASV4564	Bacteria	Acidobacteriota	Vicinamibacteria	Vicinamibacterales	Vicinamibacteraceae	Luteitalea	Apple	2019
ASV4566	Bacteria	Actinobacteriota	UBA4738	UBA4738	HRBIN12	AC-51	Apple	2019
ASV4567	Bacteria	Bacteroidota	Bacteroidia	Flavobacteriales	Flavobacteriaceae	Flavobacterium	Apple	2019
ASV4581	Bacteria	Bacteroidota	Bacteroidia	Chitinophagales	Chitinophagaceae		Non-core	2019
ASV4582	Bacteria	Proteobacteria	Alphaproteobacteria	Rhodobacterales	Rhodobacteraceae		Apple	2019
ASV4583	Bacteria	Bacteroidota	Bacteroidia	Flavobacteriales	Flavobacteriaceae	Flavobacterium	Non-core	2019
ASV4584	Bacteria	Acidobacteriota	Blastocatellia	Pyrinomonadales	Pyrinomonadaceae	OLB17	Non-core	2019
ASV4585	Bacteria	Actinobacteriota	Acidimicrobiia	UBA5794	ZC4RG35	SZUA-217	Non-core	2019
ASV4586	Bacteria	Gemmatimonadota	Gemmatimonadetes	Gemmatimonadales	Gemmatimonadaceae	Gemmatimonas	Non-core	2019
ASV4604	Bacteria	Actinobacteriota	Actinomycetia	Actinomycetales	Microbacteriaceae	Agrococcus	Worm	2019
ASV4606	Bacteria	Acidobacteriota	Acidobacteriae	Bryobacterales	Bryobacteraceae	PNKE01	Non-core	2019
ASV4617	Bacteria	Actinobacteriota	Actinomycetia	Actinomycetales	Microbacteriaceae	Conyzicola	Non-core	2019
ASV4618	Bacteria	Actinobacteriota	Actinomycetia	Actinomycetales	Microbacteriaceae	Agrococcus	Worm	2019
ASV4619	Bacteria	Proteobacteria	Alphaproteobacteria	Sphingomonadales	Sphingomonadaceae	Sphingobium	Non-core	2019
ASV4620	Bacteria	Proteobacteria	Alphaproteobacteria	Rhodobacterales	Rhodobacteraceae	Paenirhodobacter	Apple	2019
ASV4621	Bacteria	Acidobacteriota	Vicinamibacteria	Vicinamibacterales	UBA2999	Gp6-AA40	Non-core	2019
ASV4643	Bacteria	Verrucomicrobiota	Verrucomicrobiae	Opitutales	UBA953	W0P29-029	Non-core	2019
ASV4644	Bacteria	Proteobacteria	Alphaproteobacteria	Sphingomonadales	Sphingomonadaceae	Blastomonas	Apple	2019
ASV4645	Bacteria	Proteobacteria	Alphaproteobacteria	Rhodobacterales	Rhodobacteraceae	Cereibacter	Worm	2019
ASV4665	Bacteria	Bacteroidota	Bacteroidia	Sphingobacteriales	Sphingobacteriaceae	Pedobacter	Non-core	2019
ASV4666	Bacteria	Proteobacteria	Alphaproteobacteria	Rhodobacterales	Rhodobacteraceae	Haematobacter	Worm	2019
ASV4667	Bacteria	Proteobacteria	Gammaproteobacteria	Enterobacterales	Enterobacteriaceae	Enterobacter	Worm	2019
ASV4671	Bacteria	Proteobacteria	Alphaproteobacteria	Caulobacterales	Caulobacteraceae	Brevundimonas	Non-core	2019
ASV4681	Bacteria	Proteobacteria	Gammaproteobacteria	Burkholderiales	Burkholderiaceae	Paraburkholderia	Apple	2019
ASV4693	Bacteria	Proteobacteria	Gammaproteobacteria	Burkholderiales	Burkholderiaceae	Massilia	Apple	2019
ASV4695	Bacteria	Actinobacteriota	Actinomycetia	Actinomycetales	Microbacteriaceae	ZJ450	Non-core	2019
ASV4696	Bacteria	Actinobacteriota	Actinomycetia	Actinomycetales	Micrococcaceae	Kocuria	Non-core	2019
ASV4699	Bacteria	Proteobacteria	Alphaproteobacteria	Rhizobiales	Xanthobacteraceae	SCUB01	Non-core	2019
ASV4701	Bacteria	Proteobacteria	Alphaproteobacteria	Rhizobiales	Xanthobacteraceae	Z2-YC6860	Non-core	2019
ASV4716	Bacteria	Bacteroidota	Bacteroidia	Sphingobacteriales	Sphingobacteriaceae	Mucilaginibacter	Apple	2019
[truncated: 3,302 more rows]

## Sheet: S4
Tab. S4: Test of differences in alpha-diversity between sample environments (i.e. Worm vs. Apple) using a linear mixed model corresponding to Fig. 2B. Transformations of diversity indices were performed when necessary to ensure normality of residuals. Samples with missing pH information were removed from the analysis. The random effect in the model accounts for dependencies between apples, sample…
Formula: alpha_div~Environment + pH+ (1+Environment|apple_per_sampling_timepoint)
log2(Chao1), 2019							log2(Chao1), 2020
Type III Analysis of Variance Table with Satterthwaite's method							Type III Analysis of Variance Table with Satterthwaite's method
Sum Sq Mean Sq NumDF DenDF F value Pr(>F)					BH adjusted		Sum Sq Mean Sq NumDF DenDF F value Pr(>F)					BH adjusted
Host_genus 29.1950 29.1950 1 30.621 120.552 3.838e-12 ***					1.1514e-11	***	Host_genus 26.8333 26.8333 1 35.525 53.081 0.00000001503 ***					4.509e-08	***
pH 6.1456 6.1456 1 24.185 25.377 3.701e-05 ***							pH 6.4391 6.4391 1 68.789 12.738 0.0006585 ***
Shannon 2019							Shannon 2020
Type III Analysis of Variance Table with Satterthwaite's method							Type III Analysis of Variance Table with Satterthwaite's method
Sum Sq Mean Sq NumDF DenDF F value Pr(>F)					BH adjusted		Sum Sq Mean Sq NumDF DenDF F value Pr(>F)					BH adjusted
Host_genus 0.8479 0.8479 1 142.565 1.4101 0.237					0.3555		Host_genus 0.67718 0.67718 1 35.290 1.7404 0.19559					0.19559
pH 17.1885 17.1885 1 18.561 28.5867 0.00003984 ***							pH 2.59659 2.59659 1 71.055 6.6733 0.01185 *
asin(Simpson), 2019							asin(Simpson), 2020
Type III Analysis of Variance Table with Satterthwaite's method							Type III Analysis of Variance Table with Satterthwaite's method
Sum Sq Mean Sq NumDF DenDF F value Pr(>F)					BH adjusted		Sum Sq Mean Sq NumDF DenDF F value Pr(>F)					BH adjusted
Host_genus 0.00363 0.00363 1 18.139 0.0516 0.8228937					0.822894		Host_genus 0.37581 0.37581 1 29.616 11.5113 0.001982 **					0.002973	**
pH 1.54381 1.54381 1 16.893 21.9444 0.0002165 ***							pH 0.11837 0.11837 1 59.718 3.6258 0.061711 .

## Sheet: S5
Tab. S5: Test of differences in alpha-diversity between sampling time points of the respective sample environments in 2019 and 2020 using a linear mixed-effects model corresponding to Fig. S2. Transformations of diversity indices were performed when necessary to ensure normality of residuals. The random effect in the model accounts for dependencies between apples, sampled at the same time and wor…
Chao1, Worm, 2019										Chao1, Apple, 2019										Chao1, Worm, 2020											Chao1, Apple, 2020
log2(Chao1) ~ weeksoncompost + (1|apple_per_sampling_timepoint)										log2(Chao1) ~ weeksoncompost + (1|apple_per_sampling_timepoint)										log2(Chao1) ~ weeksoncompost + (1|apple_per_sampling_timepoint)											log2(Chao1) ~ weeksoncompost + (1|apple_per_sampling_timepoint)
Type III Analysis of Variance Table with Satterthwaite's method										Type III Analysis of Variance Table with Satterthwaite's method										Type III Analysis of Variance Table with Satterthwaite's method											Type III Analysis of Variance Table with Satterthwaite's method
Sum Sq Mean Sq NumDF DenDF F value Pr(>F)				BH adjusted						Sum Sq Mean Sq NumDF DenDF F value Pr(>F)					BH adjusted					Sum Sq Mean Sq NumDF DenDF F value Pr(>F)					BH adjusted						Sum Sq Mean Sq NumDF DenDF F value Pr(>F)					BH adjusted
weeksoncompost 0.02744 0.02744 1 82.488 0.0499 0.8238				0.8238						weeksoncompost 14.252 14.252 1 75.787 9.673 0.002635 **					0.00264	**				weeksoncompost 0.51015 0.51015 1 86.856 0.9019 0.3449					0.345						weeksoncompost 13.132 13.132 1 83 8.7837 0.003965 **					0.0119	*
Shannon, Worm, 2019										Shannon, Apple, 2019										Shannon, Worm, 2019											Shannon, Apple, 2020
Shannon ~ weeksoncompost + (1|apple_per_sampling_timepoint)										Shannon ~ weeksoncompost + (1|apple_per_sampling_timepoint)										Shannon ~ weeksoncompost + (1|apple_per_sampling_timepoint)											Shannon ~ weeksoncompost + (1|apple_per_sampling_timepoint)
Type III Analysis of Variance Table with Satterthwaite's method										Type III Analysis of Variance Table with Satterthwaite's method										Type III Analysis of Variance Table with Satterthwaite's method											Type III Analysis of Variance Table with Satterthwaite's method
Sum Sq Mean Sq NumDF DenDF F value Pr(>F)				BH adjusted						Sum Sq Mean Sq NumDF DenDF F value Pr(>F)				BH adjusted						Sum Sq Mean Sq NumDF DenDF F value Pr(>F)					BH adjusted						Sum Sq Mean Sq NumDF DenDF F value Pr(>F)					BH adjusted
weeksoncompost 6.3846 6.3846 1 30.386 9.4858 0.004369 **				0.0131	*					weeksoncompost 15.501 15.501 1 75.337 13.859 0.0003778 ***				0.00113	**					weeksoncompost 1.7717 1.7717 1 86.688 4.2587 0.04204 *					0.126						weeksoncompost 2.9052 2.9052 1 74.228 2.2396 0.1388					0.2082
Simpson, Worm, 2019										Simpson, Apple, 2019										Simpson, Worm, 2020											Simpson, Apple, 2020
asin(Simpson) ~ weeksoncompost + (1|apple_per_sampling_timepoint)										asin(Simpson) ~ weeksoncompost + (1|apple_per_sampling_timepoint)										asin(Simpson) ~ weeksoncompost + (1|apple_per_sampling_timepoint)											asin(Simpson) ~ weeksoncompost + (1|apple_per_sampling_timepoint)
Type III Analysis of Variance Table with Satterthwaite's method										Type III Analysis of Variance Table with Satterthwaite's method										Type III Analysis of Variance Table with Satterthwaite's method											Type III Analysis of Variance Table with Satterthwaite's method
Sum Sq Mean Sq NumDF DenDF F value Pr(>F)				BH adjusted						Sum Sq Mean Sq NumDF DenDF F value Pr(>F)				BH adjusted						Sum Sq Mean Sq NumDF DenDF F value Pr(>F)					BH adjusted						Sum Sq Mean Sq NumDF DenDF F value Pr(>F)					BH adjusted
weeksoncompost 0.21402 0.21402 1 40.176 3.0512 0.08832 .				0.1325						weeksoncompost 0.84347 0.84347 1 74.827 9.8958 0.002377 **				0.00264	**					weeksoncompost 0.090209 0.090209 1 86.182 2.4999 0.1175					0.176						weeksoncompost 0.111 0.111 1 74.365 1.0699 0.3043					0.3043

## Sheet: S6
Tab. S6: PERMANOVA results (Aitchison distance, adonis2 function, 999 permutations, strata = apple_per_sampling_timepoint) for Fig. 2C.
	Df	SumOfSqs	R2	F	Pr(>F)	Year
Host_genus	1	17271	0.06206	5.6903	0.001 ***	2019
Residual	86	261018	0.93794
Total	87	278288	1
Host_genus	1	22962	0.04877	8.6127	0.001 ***	2020
Residual	168	447895	0.95123
Total	169	470857	1
sampling time point	10	140634	0.16482	4.5983	1	2019
Residual	233	712611	0.83518
Total	243	853245	1
sampling time point	8	45084	0.09575	2.131	1	2020
Residual	161	425773	0.90425
Total	169	470857	1

## Sheet: S7
Tab. S7: PERMANOVA results (Unweigthed UniFrac, adonis2 function, 999 permutations, strata = apple ID and sampling time point) corresponding to Fig. S3.
	Df	SumOfSqs	R2	F	Pr(>F)	Year
Host_genus	1	4.088	0.0404	10.188	0.001 ***	2019
Residual	242	97.113	0.9596
Total	243	101.201	1
Host_genus	1	2.762	0.03799	6.6338	0.001 ***	2020
Residual	168	69.952	0.96201
Total	169	72.714	1
Sampling time point	10	13.193	0.13036	3.4927	1	2019
Residual	233	88.009	0.86964
Total	243	101.201	1
Sampling time point	8	5.968	0.08208	1.7995	1	2020
Residual	161	66.746	0.91792
Total	169	72.714	1

## Sheet: S8
Tab. S8: PERMANOVA results (Aitchison, adonis2 function, 999 permutations, strata = apple per sampling time point) corresponding to Fig. S4.
	Df	SumOfSqs	R2	F	Pr(>F)	Year
Host_species	2	21644	0.02847	3.605	0.001 ***	All
Residual	246	738486	0.97153
Total	248	760131	1
Host_species	2	9927	0.01993	1.6164	0.534	2019
Residual	159	488252	0.98007
Total	161	498179	1
Host_species	1	5064	0.02767	2.4186	0.302	2020
Residual	85	177968	0.97233
Total	86	183032	1

## Sheet: S9
Tab. S9: Indicator ASVs and their taxonomic identity for worm and apple microbiomes sampled in 2019 and 2020. The value in A describes the specificity (i.e. how exclusively an ASV is associated with apples or worms), while the value in B describes the fidelity ( i.e. how frequently does the ASV occur within apples or worms). The values in "stat" gives the indicator values which is the square root…
ASV	A	B	stat	p.value		group	Kingdom	Phylum	Class	Order	Family	Genus	CeMbio
ASV1	0.91966	0.95122	0.935	0.001	***	apple 2019	Bacteria	Proteobacteria	Alphaproteobacteria	Acetobacterales	Acetobacteraceae	Gluconobacter	MYb595
ASV10	0.75639	0.87805	0.815	0.001	***	apple 2019	Bacteria	Proteobacteria	Alphaproteobacteria	Acetobacterales	Acetobacteraceae	Kozakia	NA
ASV10026	0.78582	0.09756	0.277	0.013	*	apple 2019	Bacteria	Proteobacteria	Alphaproteobacteria	Sphingomonadales	Sphingomonadaceae	Sphingobium	NA
ASV10028	1	0.04878	0.221	0.015	*	apple 2019	Bacteria	Bacteroidota	Bacteroidia	Chitinophagales	Saprospiraceae	NA	NA
ASV10029	1	0.08537	0.292	0.002	**	apple 2019	Bacteria	Bacteroidota	Bacteroidia	Sphingobacteriales	Sphingobacteriaceae	Pedobacter	NA
ASV1008	0.86704	0.12195	0.325	0.003	**	apple 2019	Bacteria	Bacteroidota	Bacteroidia	Flavobacteriales	Flavobacteriaceae	Flavobacterium	NA
ASV101	0.97853	0.14634	0.378	0.008	**	apple 2019	Bacteria	Proteobacteria	Gammaproteobacteria	Enterobacterales	Enterobacteriaceae	Enterobacter	NA
ASV1014	0.68352	0.12195	0.289	0.017	*	apple 2019	Bacteria	Bacteroidota	Bacteroidia	Sphingobacteriales	Sphingobacteriaceae	Pedobacter	NA
ASV1015	1	0.04878	0.221	0.015	*	apple 2019	Bacteria	Firmicutes	Bacilli	Paenibacillales	Paenibacillaceae	Paenibacillus	NA
ASV1018	0.83087	0.17073	0.377	0.005	**	apple 2019	Bacteria	Bacteroidota	Bacteroidia	Sphingobacteriales	Sphingobacteriaceae	Pedobacter	NA
ASV1019	0.99585	0.04878	0.22	0.037	*	apple 2019	Bacteria	Myxococcota	Myxococcia	Myxococcales	Myxococcaceae	Vitiosangium	NA
ASV10195	1	0.06098	0.247	0.003	**	apple 2019	Bacteria	Bacteroidota	Bacteroidia	Chitinophagales	Chitinophagaceae	NA	NA
ASV1020	0.80636	0.12195	0.314	0.014	*	apple 2019	Bacteria	Bacteroidota	Bacteroidia	Flavobacteriales	Flavobacteriaceae	Flavobacterium	NA
ASV10202	1	0.04878	0.221	0.011	*	apple 2019	Bacteria	Myxococcota	Polyangia	Nannocystales	Nannocystaceae	Plesiocystis	NA
ASV1026	0.62006	0.07317	0.213	0.036	*	apple 2019	Bacteria	Proteobacteria	Alphaproteobacteria	Rhizobiales	Beijerinckiaceae	Methylobacterium	NA
ASV1027	0.84638	0.15854	0.366	0.001	***	apple 2019	Bacteria	Bacteroidota	Bacteroidia	Cytophagales	Cyclobacteriaceae	ELB16-189	NA
ASV10294	1	0.03659	0.191	0.043	*	apple 2019	Bacteria	Actinobacteriota	Actinomycetia	Mycobacteriales	Mycobacteriaceae	Mycobacterium	NA
ASV10295	1	0.03659	0.191	0.029	*	apple 2019	Bacteria	Bacteroidota	Bacteroidia	Sphingobacteriales	Sphingobacteriaceae	Pedobacter	NA
ASV10296	1	0.06098	0.247	0.004	**	apple 2019	Bacteria	Verrucomicrobiota	Verrucomicrobiae	Opitutales	Opitutaceae	Palsa-1447	NA
ASV1030	0.65385	0.17073	0.334	0.006	**	apple 2019	Bacteria	Actinobacteriota	Actinomycetia	Actinomycetales	Cellulomonadaceae	Luteimicrobium	NA
ASV1032	0.67796	0.20732	0.375	0.003	**	apple 2019	Bacteria	Proteobacteria	Gammaproteobacteria	Burkholderiales	Burkholderiaceae	Variovorax	NA
ASV10346	0.9919	0.06098	0.246	0.005	**	apple 2019	Bacteria	Proteobacteria	Alphaproteobacteria	Acetobacterales	Acetobacteraceae	Roseomonas	NA
ASV1040	1	0.09756	0.312	0.001	***	apple 2019	Bacteria	Actinobacteriota	Actinomycetia	Actinomycetales	Microbacteriaceae	Microbacterium	NA
ASV10400	0.96449	0.06098	0.243	0.012	*	apple 2019	Bacteria	Bacteroidota	Bacteroidia	Chitinophagales	Chitinophagaceae	VBAS01	NA
ASV10405	0.76548	0.07317	0.237	0.013	*	apple 2019	Bacteria	Proteobacteria	Gammaproteobacteria	Burkholderiales	Burkholderiaceae	Trinickia	NA
ASV10409	1	0.07317	0.271	0.002	**	apple 2019	Bacteria	Bdellovibrionota	Bacteriovoracia	Bacteriovoracales	Bacteriovoracaceae	SMWT01	NA
ASV10410	0.93024	0.06098	0.238	0.013	*	apple 2019	Bacteria	Bacteroidota	Bacteroidia	Cytophagales	Cyclobacteriaceae	Chryseolinea	NA
ASV10414	1	0.04878	0.221	0.014	*	apple 2019	Bacteria	Bacteroidota	Bacteroidia	Flavobacteriales	Flavobacteriaceae	Myroides	NA
ASV1042	0.6332	0.13415	0.291	0.016	*	apple 2019	Bacteria	Proteobacteria	Alphaproteobacteria	Rhizobiales	Rhizobiaceae	NA	NA
ASV1048	0.68557	0.19512	0.366	0.001	***	apple 2019	Bacteria	Bacteroidota	Bacteroidia	Sphingobacteriales	Sphingobacteriaceae	Pedobacter	NA
ASV105	0.96227	0.23171	0.472	0.001	***	apple 2019	Bacteria	Proteobacteria	Alphaproteobacteria	Acetobacterales	Acetobacteraceae	NA	NA
ASV10520	1	0.03659	0.191	0.045	*	apple 2019	Bacteria	Verrucomicrobiota	Verrucomicrobiae	Verrucomicrobiales	Akkermansiaceae	Haloferula	NA
ASV10521	1	0.03659	0.191	0.03	*	apple 2019	Bacteria	Actinobacteriota	Thermoleophilia	Ga0077560	Ga0077560	Ga0077541	NA
ASV10523	1	0.04878	0.221	0.018	*	apple 2019	Bacteria	Proteobacteria	Alphaproteobacteria	Rhizobiales	Methylopilaceae	Ga0077545	NA
ASV106	0.69015	0.36585	0.502	0.003	**	apple 2019	Bacteria	Proteobacteria	Alphaproteobacteria	Acetobacterales	Acetobacteraceae	Tanticharoenia	NA
ASV10629	1	0.03659	0.191	0.041	*	apple 2019	Bacteria	Proteobacteria	Gammaproteobacteria	Xanthomonadales	Xanthomonadaceae	Luteimonas	NA
ASV10633	0.98443	0.06098	0.245	0.006	**	apple 2019	Bacteria	Bacteroidota	Bacteroidia	Flavobacteriales	Flavobacteriaceae	Flavobacterium	NA
ASV10636	0.94049	0.07317	0.262	0.003	**	apple 2019	Bacteria	Actinobacteriota	Actinomycetia	Actinomycetales	Microbacteriaceae	NA	NA
ASV10639	0.97532	0.08537	0.289	0.001	***	apple 2019	Bacteria	Proteobacteria	Alphaproteobacteria	Caulobacterales	Caulobacteraceae	Caulobacter	NA
ASV1071	1	0.03659	0.191	0.037	*	apple 2019	Bacteria	Actinobacteriota	Actinomycetia	Streptomycetales	Streptomycetaceae	Streptomyces	NA
ASV10733	1	0.08537	0.292	0.002	**	apple 2019	Bacteria	Bacteroidota	Bacteroidia	Flavobacteriales	Flavobacteriaceae	Flavobacterium	NA
ASV10739	1	0.06098	0.247	0.002	**	apple 2019	Bacteria	Bacteroidota	Bacteroidia	Sphingobacteriales	Sphingobacteriaceae	NA	NA
ASV10743	0.74769	0.06098	0.214	0.029	*	apple 2019	Bacteria	Bacteroidota	Bacteroidia	Flavobacteriales	Flavobacteriaceae	Flavobacterium	NA
ASV10747	1	0.03659	0.191	0.039	*	apple 2019	Bacteria	Verrucomicrobiota	Verrucomicrobiae	Chthoniobacterales	Chthoniobacteraceae	UBA695	NA
ASV10749	1	0.06098	0.247	0.003	**	apple 2019	Bacteria	Proteobacteria	Gammaproteobacteria	Burkholderiales	Burkholderiaceae	Rhodoferax	NA
ASV1075	0.79876	0.19512	0.395	0.001	***	apple 2019	Bacteria	Proteobacteria	Alphaproteobacteria	Sphingomonadales	Sphingomonadaceae	Sphingobium	NA
ASV1076	0.83831	0.30488	0.506	0.001	***	apple 2019	Bacteria	Proteobacteria	Gammaproteobacteria	Burkholderiales	Burkholderiaceae	NA	NA
ASV1083	0.70318	0.23171	0.404	0.002	**	apple 2019	Bacteria	Proteobacteria	Gammaproteobacteria	Burkholderiales	Burkholderiaceae	NA	NA
ASV1084	0.54671	0.20732	0.337	0.011	*	apple 2019	Bacteria	Proteobacteria	Alphaproteobacteria	Caulobacterales	Caulobacteraceae	Brevundimonas	NA
ASV1089	0.80495	0.12195	0.313	0.002	**	apple 2019	Bacteria	Patescibacteria	Saccharimonadia	Saccharimonadales	Saccharimonadaceae	UBA6175	NA
ASV1092	0.77239	0.18293	0.376	0.004	**	apple 2019	Bacteria	Proteobacteria	Gammaproteobacteria	Burkholderiales	Burkholderiaceae	NA	NA
ASV1096	0.71744	0.21951	0.397	0.001	***	apple 2019	Bacteria	Proteobacteria	Alphaproteobacteria	Caulobacterales	Caulobacteraceae	Caulobacter	NA
ASV110	0.83082	0.13415	0.334	0.008	**	apple 2019	Bacteria	Proteobacteria	Gammaproteobacteria	Xanthomonadales	Rhodanobacteraceae	Dyella	NA
ASV11015	1	0.08537	0.292	0.002	**	apple 2019	Bacteria	Proteobacteria	Alphaproteobacteria	Sphingomonadales	Sphingomonadaceae	Sphingomonas	NA
ASV1103	1	0.12195	0.349	0.001	***	apple 2019	Bacteria	Verrucomicrobiota	Verrucomicrobiae	Verrucomicrobiales	Akkermansiaceae	UBA1315	NA
ASV11126	1	0.07317	0.271	0.002	**	apple 2019	Bacteria	Proteobacteria	Alphaproteobacteria	Rhizobiales	Rhizobiaceae	Neorhizobium	NA
ASV1117	0.83593	0.10976	0.303	0.002	**	apple 2019	Bacteria	Bacteroidota	Bacteroidia	Sphingobacteriales	Sphingobacteriaceae	Pedobacter	NA
ASV11187	1	0.04878	0.221	0.006	**	apple 2019	Bacteria	Proteobacteria	Gammaproteobacteria	Burkholderiales	Burkholderiaceae	Herminiimonas	NA
ASV11189	1	0.03659	0.191	0.043	*	apple 2019	Bacteria	Actinobacteriota	Actinomycetia	Streptosporangiales	Streptosporangiaceae	Nocardiopsis	NA
ASV11195	1	0.08537	0.292	0.001	***	apple 2019	Bacteria	Bacteroidota	Bacteroidia	Flavobacteriales	Flavobacteriaceae	Myroides	NA
ASV1120	0.70858	0.09756	0.263	0.031	*	apple 2019	Bacteria	Proteobacteria	Alphaproteobacteria	Caulobacterales	Caulobacteraceae	Brevundimonas	NA
ASV1121	1	0.07317	0.271	0.001	***	apple 2019	Bacteria	Firmicutes	Bacilli	Brevibacillales	Brevibacillaceae	Brevibacillus	NA
ASV1127	1	0.12195	0.349	0.001	***	apple 2019	Bacteria	Bacteroidota	Bacteroidia	Cytophagales	Cyclobacteriaceae	Chryseolinea	NA
ASV1128	1	0.08537	0.292	0.002	**	apple 2019	Bacteria	Verrucomicrobiota	Verrucomicrobiae	Verrucomicrobiales	Akkermansiaceae	UBA1315	NA
ASV1130	0.98988	0.15854	0.396	0.001	***	apple 2019	Bacteria	Proteobacteria	Gammaproteobacteria	Pseudomonadales	Pseudomonadaceae	Pseudomonas	NA
ASV11322	0.72483	0.07317	0.23	0.027	*	apple 2019	Bacteria	Actinobacteriota	Actinomycetia	Actinomycetales	Cellulomonadaceae	Luteimicrobium	NA
ASV11324	1	0.07317	0.271	0.002	**	apple 2019	Bacteria	Proteobacteria	Alphaproteobacteria	Sphingomonadales	Sphingomonadaceae	NA	NA
ASV11327	1	0.03659	0.191	0.038	*	apple 2019	Bacteria	Myxococcota	Myxococcia	Myxococcales	Myxococcaceae	Vitiosangium	NA
ASV11332	1	0.03659	0.191	0.038	*	apple 2019	Bacteria	Bacteroidota	Bacteroidia	Cytophagales	Cyclobacteriaceae	UBA2336	NA
ASV11337	1	0.03659	0.191	0.041	*	apple 2019	Bacteria	Proteobacteria	Gammaproteobacteria	Burkholderiales	Burkholderiaceae	Bordetella	NA
ASV11338	1	0.03659	0.191	0.043	*	apple 2019	Bacteria	Proteobacteria	Alphaproteobacteria	Rhodobacterales	Rhodobacteraceae	NA	NA
ASV11395	1	0.09756	0.312	0.001	***	apple 2019	Bacteria	Bacteroidota	Bacteroidia	Flavobacteriales	Flavobacteriaceae	Flavobacterium	NA
ASV1141	0.9699	0.26829	0.51	0.001	***	apple 2019	Bacteria	Proteobacteria	Alphaproteobacteria	Rhizobiales	Beijerinckiaceae	RH-AL1	NA
ASV11468	0.96933	0.07317	0.266	0.007	**	apple 2019	Bacteria	Proteobacteria	Gammaproteobacteria	Enterobacterales	Enterobacteriaceae	Enterobacter	NA
ASV1147	0.71294	0.12195	0.295	0.006	**	apple 2019	Bacteria	Proteobacteria	Alphaproteobacteria	Rhodobacterales	Rhodobacteraceae	Cypionkella	NA
ASV11471	0.89683	0.07317	0.256	0.006	**	apple 2019	Bacteria	Bacteroidota	Bacteroidia	Flavobacteriales	Flavobacteriaceae	Flavobacterium	NA
ASV1149	0.73122	0.18293	0.366	0.001	***	apple 2019	Bacteria	Actinobacteriota	Actinomycetia	Actinomycetales	Microbacteriaceae	Homoserinimonas	NA
ASV11606	1	0.04878	0.221	0.016	*	apple 2019	Bacteria	Proteobacteria	Alphaproteobacteria	Rhizobiales	Devosiaceae	Devosia	NA
ASV11609	1	0.03659	0.191	0.036	*	apple 2019	Bacteria	Proteobacteria	Alphaproteobacteria	Rhodobacterales	Rhodobacteraceae	NA	NA
ASV1162	1	0.07317	0.271	0.002	**	apple 2019	Bacteria	Proteobacteria	Gammaproteobacteria	Pseudomonadales	Pseudomonadaceae	Pseudomonas	NA
ASV11667	1	0.08537	0.292	0.001	***	apple 2019	Bacteria	Verrucomicrobiota	Verrucomicrobiae	Verrucomicrobiales	Akkermansiaceae	UBA1315	NA
ASV1167	0.60678	0.26829	0.403	0.003	**	apple 2019	Bacteria	Proteobacteria	Gammaproteobacteria	Burkholderiales	Burkholderiaceae	Variovorax	NA
ASV1172	0.47029	0.20732	0.312	0.046	*	apple 2019	Bacteria	Proteobacteria	Alphaproteobacteria	Rhizobiales	Beijerinckiaceae	Bosea	NA
ASV11748	1	0.06098	0.247	0.006	**	apple 2019	Bacteria	Verrucomicrobiota	Verrucomicrobiae	Verrucomicrobiales	Verrucomicrobiaceae	Prosthecobacter	NA
ASV11754	1	0.04878	0.221	0.014	*	apple 2019	Bacteria	Proteobacteria	Alphaproteobacteria	Rhodobacterales	Rhodobacteraceae	Pseudogemmobacter	NA
ASV11760	1	0.03659	0.191	0.043	*	apple 2019	Bacteria	Bacteroidota	Bacteroidia	Sphingobacteriales	Sphingobacteriaceae	Sphingobacterium	NA
ASV1183	0.65806	0.09756	0.253	0.029	*	apple 2019	Bacteria	Proteobacteria	Alphaproteobacteria	Sphingomonadales	Sphingomonadaceae	Sphingobium	NA
ASV1185	0.84507	0.21951	0.431	0.001	***	apple 2019	Bacteria	Actinobacteriota	Actinomycetia	Mycobacteriales	Nakamurellaceae	Nakamurella	NA
ASV11890	1	0.06098	0.247	0.005	**	apple 2019	Bacteria	Bacteroidota	Bacteroidia	Cytophagales	Spirosomaceae	Arcticibacterium	NA
ASV11893	1	0.03659	0.191	0.036	*	apple 2019	Bacteria	Proteobacteria	Alphaproteobacteria	Rhizobiales	Xanthobacteraceae	Bradyrhizobium	NA
ASV11896	1	0.03659	0.191	0.036	*	apple 2019	Bacteria	Proteobacteria	Gammaproteobacteria	Enterobacterales	Aeromonadaceae	Aeromonas	NA
ASV119	0.88607	0.34146	0.55	0.001	***	apple 2019	Bacteria	Actinobacteriota	Actinomycetia	Actinomycetales	Microbacteriaceae	NA	NA
ASV11943	1	0.10976	0.331	0.001	***	apple 2019	Bacteria	Proteobacteria	Alphaproteobacteria	Acetobacterales	Acetobacteraceae	Roseomonas	NA
ASV12021	1	0.06098	0.247	0.005	**	apple 2019	Bacteria	Proteobacteria	Gammaproteobacteria	Pseudomonadales	Pseudomonadaceae	Pseudomonas	NA
ASV12026	1	0.06098	0.247	0.005	**	apple 2019	Bacteria	Bdellovibrionota	Bdellovibrionia	Bdellovibrionales	Bdellovibrionaceae	Bdellovibrio	NA
ASV12028	1	0.03659	0.191	0.033	*	apple 2019	Bacteria	Verrucomicrobiota	Verrucomicrobiae	Chthoniobacterales	Chthoniobacteraceae	UBA695	NA
ASV1203	0.70761	0.08537	0.246	0.021	*	apple 2019	Bacteria	Bacteroidota	Bacteroidia	Sphingobacteriales	Sphingobacteriaceae	Sphingobacterium	MYb388
ASV1208	0.76249	0.04878	0.193	0.05	*	apple 2019	Bacteria	Proteobacteria	Gammaproteobacteria	Pseudomonadales	Pseudomonadaceae	NA	NA
ASV1213	1	0.09756	0.312	0.001	***	apple 2019	Bacteria	Patescibacteria	Saccharimonadia	Saccharimonadales	Saccharimonadaceae	TM7x	NA
ASV1236	0.71686	0.12195	0.296	0.008	**	apple 2019	Bacteria	Bacteroidota	Bacteroidia	Sphingobacteriales	Sphingobacteriaceae	Pedobacter	NA
ASV1246	0.88154	0.19512	0.415	0.001	***	apple 2019	Bacteria	Bacteroidota	Bacteroidia	Flavobacteriales	Flavobacteriaceae	Flavobacterium	NA
ASV12470	1	0.03659	0.191	0.031	*	apple 2019	Bacteria	Bacteroidota	Bacteroidia	Cytophagales	Cyclobacteriaceae	UBA2336	NA
ASV1250	0.79386	0.19512	0.394	0.001	***	apple 2019	Bacteria	Proteobacteria	Gammaproteobacteria	Pseudomonadales	Pseudomonadaceae	Pseudomonas	NA
ASV1256	1	0.10976	0.331	0.001	***	apple 2019	Bacteria	Bacteroidota	Bacteroidia	Cytophagales	Cyclobacteriaceae	Chryseolinea	NA
ASV1261	1	0.03659	0.191	0.036	*	apple 2019	Bacteria	Proteobacteria	Alphaproteobacteria	Rhizobiales	Rhizobiaceae	Mycoplana	NA
ASV1263	0.69906	0.18293	0.358	0.005	**	apple 2019	Bacteria	Proteobacteria	Gammaproteobacteria	Burkholderiales	Burkholderiaceae	KS-M25	NA
ASV12676	0.92775	0.04878	0.213	0.032	*	apple 2019	Bacteria	Bacteroidota	Bacteroidia	Flavobacteriales	Weeksellaceae	Chryseobacterium	NA
ASV1268	0.80897	0.15854	0.358	0.001	***	apple 2019	Bacteria	Bacteroidota	Bacteroidia	Sphingobacteriales	Sphingobacteriaceae	Pedobacter	NA
ASV12685	0.977	0.08537	0.289	0.004	**	apple 2019	Bacteria	Verrucomicrobiota	Verrucomicrobiae	Opitutales	Opitutaceae	Rariglobus	NA
ASV127	0.98873	0.30488	0.549	0.001	***	apple 2019	Bacteria	Proteobacteria	Alphaproteobacteria	Caulobacterales	Caulobacteraceae	CAHJWH01	NA
ASV1271	0.76305	0.17073	0.361	0.004	**	apple 2019	Bacteria	Actinobacteriota	Actinomycetia	Actinomycetales	Microbacteriaceae	Conyzicola	NA
ASV12768	0.94049	0.07317	0.262	0.003	**	apple 2019	Bacteria	Bacteroidota	Bacteroidia	Flavobacteriales	Flavobacteriaceae	Flavobacterium	NA
ASV12771	0.98489	0.07317	0.268	0.004	**	apple 2019	Bacteria	Bacteroidota	Bacteroidia	Sphingobacteriales	Sphingobacteriaceae	Pedobacter	NA
ASV1281	0.84324	0.10976	0.304	0.005	**	apple 2019	Bacteria	Bacteroidota	Bacteroidia	Flavobacteriales	Weeksellaceae	Epilithonimonas	NA
ASV1282	0.8233	0.09756	0.283	0.008	**	apple 2019	Bacteria	Firmicutes	Bacilli	Paenibacillales	Paenibacillaceae	Paenibacillus	NA
ASV1283	0.72218	0.14634	0.325	0.001	***	apple 2019	Bacteria	Proteobacteria	Alphaproteobacteria	Sphingomonadales	Sphingomonadaceae	NA	NA
ASV1286	0.80634	0.07317	0.243	0.026	*	apple 2019	Bacteria	Proteobacteria	Alphaproteobacteria	Rhodobacterales	Rhodobacteraceae	UBA1943	NA
ASV1291	1	0.03659	0.191	0.036	*	apple 2019	Bacteria	Proteobacteria	Gammaproteobacteria	Nitrosococcales	Methylophagaceae	Methylophaga	NA
ASV1292	0.86218	0.04878	0.205	0.037	*	apple 2019	Bacteria	Bacteroidota	Bacteroidia	Flavobacteriales	Flavobacteriaceae	Flavobacterium	NA
ASV12936	1	0.03659	0.191	0.039	*	apple 2019	Bacteria	Proteobacteria	Alphaproteobacteria	Rhizobiales	Rhizobiaceae	Paramesorhizobium	NA
ASV1294	0.98135	0.26829	0.513	0.001	***	apple 2019	Bacteria	Proteobacteria	Gammaproteobacteria	Burkholderiales	Methylophilaceae	JABFRO01	NA
ASV13	0.88305	0.63415	0.748	0.001	***	apple 2019	Bacteria	Proteobacteria	Alphaproteobacteria	Acetobacterales	Acetobacteraceae	NA	NA
ASV13094	0.90807	0.09756	0.298	0.002	**	apple 2019	Bacteria	Bacteroidota	Bacteroidia	Sphingobacteriales	Sphingobacteriaceae	Pedobacter	NA
ASV1311	0.69394	0.31707	0.469	0.001	***	apple 2019	Bacteria	Bacteroidota	Bacteroidia	Sphingobacteriales	Sphingobacteriaceae	Pedobacter	NA
ASV1318	0.87673	0.12195	0.327	0.002	**	apple 2019	Bacteria	Firmicutes	Bacilli	Mycoplasmatales	Hepatoplasmataceae	Hepatoplasma	NA
ASV1319	1	0.04878	0.221	0.012	*	apple 2019	Bacteria	Proteobacteria	Gammaproteobacteria	Burkholderiales	Burkholderiaceae	Rhodoferax	NA
ASV13252	1	0.07317	0.271	0.002	**	apple 2019	Bacteria	Bacteroidota	Bacteroidia	Chitinophagales	Chitinophagaceae	NA	NA
ASV13260	1	0.07317	0.271	0.003	**	apple 2019	Bacteria	Bacteroidota	Bacteroidia	Sphingobacteriales	Sphingobacteriaceae	Sphingobacterium	NA
ASV13417	1	0.07317	0.271	0.004	**	apple 2019	Bacteria	Proteobacteria	Gammaproteobacteria	Pseudomonadales	Halieaceae	IMCC3088	NA
ASV1342	0.86535	0.10976	0.308	0.015	*	apple 2019	Bacteria	Bacteroidota	Bacteroidia	Sphingobacteriales	Sphingobacteriaceae	Pedobacter	NA
ASV13420	1	0.04878	0.221	0.01	**	apple 2019	Bacteria	Proteobacteria	Gammaproteobacteria	Pseudomonadales	Pseudohongiellaceae	OM182	NA
ASV1349	0.97189	0.04878	0.218	0.029	*	apple 2019	Bacteria	Proteobacteria	Gammaproteobacteria	Enterobacterales	Enterobacteriaceae	NA	NA
ASV1352	0.81529	0.20732	0.411	0.001	***	apple 2019	Bacteria	Actinobacteriota	Actinomycetia	Actinomycetales	Microbacteriaceae	NA	NA
ASV1354	0.65382	0.21951	0.379	0.003	**	apple 2019	Bacteria	Proteobacteria	Gammaproteobacteria	Burkholderiales	Methylophilaceae	JABFRO01	NA
ASV1356	0.95998	0.13415	0.359	0.001	***	apple 2019	Bacteria	Bacteroidota	Bacteroidia	Sphingobacteriales	Sphingobacteriaceae	Pedobacter	NA
ASV13582	1	0.07317	0.271	0.002	**	apple 2019	Bacteria	Bacteroidota	Bacteroidia	Flavobacteriales	Flavobacteriaceae	Flavobacterium	NA
ASV13585	0.88767	0.04878	0.208	0.031	*	apple 2019	Bacteria	Proteobacteria	Gammaproteobacteria	Xanthomonadales	Xanthomonadaceae	Luteimonas	NA
ASV13587	1	0.03659	0.191	0.034	*	apple 2019	Bacteria	Bdellovibrionota	UBA2361	UBA2361	UBA2361	UBA2361	NA
ASV13590	1	0.06098	0.247	0.006	**	apple 2019	Bacteria	Proteobacteria	Gammaproteobacteria	Enterobacterales	Enterobacteriaceae	Raoultella	NA
ASV136	0.92163	0.06098	0.237	0.03	*	apple 2019	Bacteria	Proteobacteria	Gammaproteobacteria	Xanthomonadales	Xanthomonadaceae	Pseudoxanthomonas	NA
ASV1361	0.84084	0.07317	0.248	0.047	*	apple 2019	Bacteria	Proteobacteria	Gammaproteobacteria	Burkholderiales	Burkholderiaceae	NA	NA
ASV1366	0.98606	0.18293	0.425	0.001	***	apple 2019	Bacteria	Proteobacteria	Alphaproteobacteria	Rhizobiales	Rhizobiaceae	Agrobacterium	NA
ASV1368	0.78964	0.10976	0.294	0.005	**	apple 2019	Bacteria	Proteobacteria	Gammaproteobacteria	Xanthomonadales	Xanthomonadaceae	Thermomonas	NA
ASV1370	0.8873	0.09756	0.294	0.005	**	apple 2019	Bacteria	Proteobacteria	Gammaproteobacteria	Pseudomonadales	Pseudomonadaceae	Pseudomonas	NA
ASV1374	0.91101	0.13415	0.35	0.001	***	apple 2019	Bacteria	Proteobacteria	Gammaproteobacteria	Pseudomonadales	Pseudomonadaceae	Pseudomonas	NA
ASV13778	1	0.03659	0.191	0.028	*	apple 2019	Bacteria	Bacteroidota	Bacteroidia	Chitinophagales	Chitinophagaceae	Lacibacter	NA
ASV13783	0.92775	0.04878	0.213	0.033	*	apple 2019	Bacteria	Bacteroidota	Bacteroidia	Sphingobacteriales	Sphingobacteriaceae	Pedobacter	NA
ASV1386	0.86129	0.09756	0.29	0.003	**	apple 2019	Bacteria	Proteobacteria	Gammaproteobacteria	Burkholderiales	Burkholderiaceae	ALPHA2B	NA
ASV1388	0.72706	0.13415	0.312	0.005	**	apple 2019	Bacteria	Proteobacteria	Gammaproteobacteria	Enterobacterales	Enterobacteriaceae	Erwinia	NA
ASV1394	0.93257	0.14634	0.369	0.001	***	apple 2019	Bacteria	Verrucomicrobiota	Verrucomicrobiae	Verrucomicrobiales	Akkermansiaceae	UBA1315	NA
ASV13960	1	0.10976	0.331	0.001	***	apple 2019	Bacteria	Proteobacteria	Alphaproteobacteria	Sphingomonadales	Sphingomonadaceae	Sphingobium	NA
ASV13973	1	0.03659	0.191	0.029	*	apple 2019	Bacteria	Proteobacteria	Alphaproteobacteria	Geminicoccales	Geminicoccaceae	Geminicoccus	NA
ASV1410	0.85923	0.15854	0.369	0.001	***	apple 2019	Bacteria	Bacteroidota	Bacteroidia	Sphingobacteriales	Sphingobacteriaceae	Pedobacter	NA
ASV1414	0.63174	0.2561	0.402	0.003	**	apple 2019	Bacteria	Proteobacteria	Alphaproteobacteria	Caulobacterales	Caulobacteraceae	Brevundimonas	NA
ASV14155	1	0.08537	0.292	0.001	***	apple 2019	Bacteria	Proteobacteria	Alphaproteobacteria	Sphingomonadales	Sphingomonadaceae	Novosphingopyxis	NA
ASV1418	0.89889	0.06098	0.234	0.028	*	apple 2019	Bacteria	Proteobacteria	Gammaproteobacteria	Pseudomonadales	Cellvibrionaceae	Cellvibrio	NA
ASV142	0.78289	0.47561	0.61	0.001	***	apple 2019	Bacteria	Actinobacteriota	Actinomycetia	Actinomycetales	Micrococcaceae	NA	NA
ASV1426	0.85563	0.15854	0.368	0.001	***	apple 2019	Bacteria	Actinobacteriota	Actinomycetia	Actinomycetales	Microbacteriaceae	Homoserinimonas	NA
ASV1427	1	0.08537	0.292	0.001	***	apple 2019	Bacteria	Proteobacteria	Alphaproteobacteria	Rhizobiales	Xanthobacteraceae	Z2-YC6860	NA
ASV1432	0.78774	0.18293	0.38	0.001	***	apple 2019	Bacteria	Proteobacteria	Alphaproteobacteria	Rhizobiales	Xanthobacteraceae	NA	NA
ASV14367	0.97935	0.04878	0.219	0.017	*	apple 2019	Bacteria	Bacteroidota	Bacteroidia	Sphingobacteriales	Sphingobacteriaceae	Pedobacter	NA
ASV1442	1	0.12195	0.349	0.001	***	apple 2019	Bacteria	Bacteroidota	Bacteroidia	Flavobacteriales	Flavobacteriaceae	Flavobacterium	NA
ASV14466	0.9547	0.07317	0.264	0.005	**	apple 2019	Bacteria	Bacteroidota	Bacteroidia	Cytophagales	Cyclobacteriaceae	ELB16-189	NA
ASV1449	0.88274	0.13415	0.344	0.002	**	apple 2019	Bacteria	Bacteroidota	Bacteroidia	Flavobacteriales	Weeksellaceae	NA	NA
ASV14558	0.79108	0.06098	0.22	0.011	*	apple 2019	Bacteria	Verrucomicrobiota	Verrucomicrobiae	Verrucomicrobiales	Verrucomicrobiaceae	NA	NA
ASV1473	0.92044	0.12195	0.335	0.002	**	apple 2019	Bacteria	Proteobacteria	Gammaproteobacteria	Burkholderiales	Burkholderiaceae	NA	NA
ASV14755	1	0.06098	0.247	0.01	**	apple 2019	Bacteria	Actinobacteriota	Actinomycetia	Mycobacteriales	Cryptosporangiaceae	Cryptosporangium	NA
ASV14758	0.95601	0.08537	0.286	0.001	***	apple 2019	Bacteria	Bacteroidota	Bacteroidia	Sphingobacteriales	Sphingobacteriaceae	Pedobacter	NA
ASV14768	0.94675	0.06098	0.24	0.016	*	apple 2019	Bacteria	Bacteroidota	Bacteroidia	Sphingobacteriales	Sphingobacteriaceae	Pedobacter	NA
ASV1478	0.79542	0.13415	0.327	0.005	**	apple 2019	Bacteria	Proteobacteria	Alphaproteobacteria	Sphingomonadales	Sphingomonadaceae	Sphingobium	NA
ASV1484	0.8234	0.12195	0.317	0.001	***	apple 2019	Bacteria	Proteobacteria	Alphaproteobacteria	Sphingomonadales	Sphingomonadaceae	Sphingorhabdus	NA
ASV14884	1	0.08537	0.292	0.001	***	apple 2019	Bacteria	Bacteroidota	Bacteroidia	Chitinophagales	Chitinophagaceae	VBAS01	NA
ASV14988	1	0.04878	0.221	0.016	*	apple 2019	Bacteria	Bdellovibrionota	Bdellovibrionia	Bdellovibrionales	Bdellovibrionaceae	NA	NA
ASV1501	1	0.03659	0.191	0.043	*	apple 2019	Bacteria	Actinobacteriota	Actinomycetia	Actinomycetales	Cellulomonadaceae	Sanguibacter	NA
ASV1504	0.98837	0.04878	0.22	0.018	*	apple 2019	Bacteria	Actinobacteriota	Actinomycetia	Streptomycetales	Streptomycetaceae	Streptomyces	NA
ASV15099	1	0.07317	0.271	0.004	**	apple 2019	Bacteria	Proteobacteria	Alphaproteobacteria	Rhizobiales	Xanthobacteraceae	Rhodopseudomonas	NA
ASV151	0.60051	0.20732	0.353	0.005	**	apple 2019	Bacteria	Actinobacteriota	Actinomycetia	Mycobacteriales	Mycobacteriaceae	Rhodococcus	NA
ASV15100	0.96736	0.07317	0.266	0.009	**	apple 2019	Bacteria	Proteobacteria	Alphaproteobacteria	Sphingomonadales	Sphingomonadaceae	Sphingobium	NA
ASV1518	0.62045	0.15854	0.314	0.016	*	apple 2019	Bacteria	Bacteroidota	Bacteroidia	Chitinophagales	Chitinophagaceae	NA	NA
ASV15192	1	0.07317	0.271	0.004	**	apple 2019	Bacteria	Bacteroidota	Bacteroidia	Sphingobacteriales	Sphingobacteriaceae	Pedobacter	NA
ASV1520	0.84455	0.12195	0.321	0.002	**	apple 2019	Bacteria	Proteobacteria	Gammaproteobacteria	Enterobacterales	Enterobacteriaceae	Enterobacter	NA
ASV15200	1	0.03659	0.191	0.048	*	apple 2019	Bacteria	Proteobacteria	Gammaproteobacteria	Enterobacterales	Enterobacteriaceae	Enterobacter	NA
ASV1522	0.77698	0.10976	0.292	0.001	***	apple 2019	Bacteria	Bacteroidota	Bacteroidia	Sphingobacteriales	Sphingobacteriaceae	Pedobacter	NA
ASV1524	1	0.07317	0.271	0.001	***	apple 2019	Bacteria	Bacteroidota	Bacteroidia	Sphingobacteriales	Sphingobacteriaceae	Pedobacter	NA
ASV1533	0.83438	0.06098	0.226	0.028	*	apple 2019	Bacteria	Bacteroidota	Bacteroidia	Sphingobacteriales	Sphingobacteriaceae	Pedobacter	NA
ASV15388	1	0.07317	0.271	0.002	**	apple 2019	Bacteria	Bacteroidota	Bacteroidia	Cytophagales	Spirosomaceae	Dyadobacter	NA
ASV1543	1	0.07317	0.271	0.003	**	apple 2019	Bacteria	Proteobacteria	Gammaproteobacteria	Burkholderiales	Methylophilaceae	Methylotenera	NA
ASV1544	0.97984	0.06098	0.244	0.01	**	apple 2019	Bacteria	Proteobacteria	Alphaproteobacteria	Acetobacterales	Acetobacteraceae	Tanticharoenia	NA
ASV155	0.93213	0.13415	0.354	0.003	**	apple 2019	Bacteria	Proteobacteria	Alphaproteobacteria	Acetobacterales	Acetobacteraceae	Gluconobacter	NA
ASV1550	0.58775	0.2561	0.388	0.001	***	apple 2019	Bacteria	Proteobacteria	Alphaproteobacteria	Rhizobiales	Xanthobacteraceae	Rhodopseudomonas	NA
ASV1551	0.74352	0.14634	0.33	0.003	**	apple 2019	Bacteria	Actinobacteriota	Acidimicrobiia	Acidimicrobiales	Ilumatobacteraceae	Ilumatobacter	NA
ASV1553	0.76705	0.04878	0.193	0.046	*	apple 2019	Bacteria	Proteobacteria	Gammaproteobacteria	Xanthomonadales	Rhodanobacteraceae	Dokdonella	NA
ASV15609	1	0.03659	0.191	0.034	*	apple 2019	Bacteria	Actinobacteriota	Actinomycetia	Actinomycetales	Microbacteriaceae	Homoserinimonas	NA
ASV1564	0.69068	0.12195	0.29	0.018	*	apple 2019	Bacteria	Proteobacteria	Gammaproteobacteria	Pseudomonadales	Pseudomonadaceae	Pseudomonas	NA
ASV1572	0.91129	0.12195	0.333	0.001	***	apple 2019	Bacteria	Proteobacteria	Alphaproteobacteria	Rhizobiales	Rhizobiaceae	Mycoplana	NA
ASV1580	0.97289	0.13415	0.361	0.001	***	apple 2019	Bacteria	Bacteroidota	Bacteroidia	Cytophagales	Cyclobacteriaceae	NA	NA
ASV1582	1	0.07317	0.271	0.002	**	apple 2019	Bacteria	Bacteroidota	Bacteroidia	Sphingobacteriales	Sphingobacteriaceae	Pedobacter	NA
ASV1583	0.81209	0.09756	0.281	0.017	*	apple 2019	Bacteria	Proteobacteria	Gammaproteobacteria	Pseudomonadales	Pseudomonadaceae	Pseudomonas	NA
ASV1584	1	0.04878	0.221	0.014	*	apple 2019	Bacteria	Proteobacteria	Gammaproteobacteria	Enterobacterales	Enterobacteriaceae	NA	NA
ASV1587	0.74184	0.04878	0.19	0.039	*	apple 2019	Bacteria	Proteobacteria	Alphaproteobacteria	Rhizobiales	Devosiaceae	Devosia	NA
ASV1590	1	0.08537	0.292	0.001	***	apple 2019	Bacteria	Proteobacteria	Gammaproteobacteria	Burkholderiales	Burkholderiaceae	NA	NA
ASV1594	1	0.09756	0.312	0.001	***	apple 2019	Bacteria	Proteobacteria	Alphaproteobacteria	Acetobacterales	Acetobacteraceae	Neoasaia	NA
ASV1598	0.49879	0.15854	0.281	0.039	*	apple 2019	Bacteria	Actinobacteriota	Actinomycetia	Mycobacteriales	Mycobacteriaceae	NA	NA
ASV16036	1	0.03659	0.191	0.045	*	apple 2019	Bacteria	Proteobacteria	Gammaproteobacteria	Burkholderiales	Burkholderiaceae	NA	NA
ASV1604	0.81015	0.14634	0.344	0.002	**	apple 2019	Bacteria	Actinobacteriota	Actinomycetia	Actinomycetales	Cellulomonadaceae	Luteimicrobium	NA
ASV1608	1	0.06098	0.247	0.004	**	apple 2019	Bacteria	Proteobacteria	Alphaproteobacteria	Rhizobiales	Rhizobiaceae	NA	NA
ASV1615	0.76106	0.10976	0.289	0.002	**	apple 2019	Bacteria	Bacteroidota	Bacteroidia	AKYH767	B-17BO	UBA2475	NA
ASV1616	1	0.14634	0.383	0.001	***	apple 2019	Bacteria	Bacteroidota	Bacteroidia	Flavobacteriales	Flavobacteriaceae	Flavobacterium	NA
ASV1624	0.93772	0.09756	0.302	0.001	***	apple 2019	Bacteria	Bacteroidota	Bacteroidia	Bacteroidales	Dysgonomonadaceae	Dysgonomonas	NA
ASV1629	1	0.08537	0.292	0.002	**	apple 2019	Bacteria	Proteobacteria	Gammaproteobacteria	Burkholderiales	Burkholderiaceae	Serpentinomonas	NA
ASV16294	1	0.03659	0.191	0.041	*	apple 2019	Bacteria	Proteobacteria	Alphaproteobacteria	Sphingomonadales	Sphingomonadaceae	Qipengyuania	NA
ASV1632	0.74482	0.15854	0.344	0.002	**	apple 2019	Bacteria	Proteobacteria	Gammaproteobacteria	Xanthomonadales	Xanthomonadaceae	Stenotrophomonas	NA
ASV1634	0.98385	0.15854	0.395	0.001	***	apple 2019	Bacteria	Proteobacteria	Gammaproteobacteria	Burkholderiales	Burkholderiaceae	ALPHA2B	NA
ASV1639	0.66572	0.20732	0.372	0.001	***	apple 2019	Bacteria	Proteobacteria	Alphaproteobacteria	Caulobacterales	Caulobacteraceae	CAHJWH01	NA
ASV1640	0.92804	0.12195	0.336	0.001	***	apple 2019	Bacteria	Bacteroidota	Bacteroidia	Flavobacteriales	Flavobacteriaceae	Flavobacterium	NA
ASV1648	1	0.08537	0.292	0.001	***	apple 2019	Bacteria	Actinobacteriota	Actinomycetia	Actinomycetales	Cellulomonadaceae	NA	NA
ASV1653	1	0.04878	0.221	0.018	*	apple 2019	Bacteria	Proteobacteria	Alphaproteobacteria	Rhodobacterales	Rhodobacteraceae	NA	NA
ASV1655	0.66508	0.09756	0.255	0.027	*	apple 2019	Bacteria	Proteobacteria	Gammaproteobacteria	Enterobacterales	Enterobacteriaceae	NA	NA
ASV1656	0.91158	0.19512	0.422	0.001	***	apple 2019	Bacteria	Proteobacteria	Alphaproteobacteria	Rhodobacterales	Rhodobacteraceae	Paenirhodobacter	NA
ASV1666	0.94278	0.06098	0.24	0.031	*	apple 2019	Bacteria	Proteobacteria	Gammaproteobacteria	Diplorickettsiales	Diplorickettsiaceae	Rickettsiella	NA
ASV1668	1	0.03659	0.191	0.038	*	apple 2019	Bacteria	Bacteroidota	Bacteroidia	Flavobacteriales	Flavobacteriaceae	Flavobacterium	NA
ASV1669	1	0.03659	0.191	0.045	*	apple 2019	Bacteria	Bacteroidota	Bacteroidia	Sphingobacteriales	Sphingobacteriaceae	Sphingobacterium	NA
ASV1674	0.94926	0.07317	0.264	0.009	**	apple 2019	Bacteria	Proteobacteria	Gammaproteobacteria	Burkholderiales	Burkholderiaceae	Rugamonas	NA
ASV1679	1	0.06098	0.247	0.005	**	apple 2019	Bacteria	Bacteroidota	Bacteroidia	Sphingobacteriales	Sphingobacteriaceae	NA	NA
ASV1687	0.80052	0.15854	0.356	0.003	**	apple 2019	Bacteria	Bacteroidota	Bacteroidia	Cytophagales	Cyclobacteriaceae	Chryseolinea	NA
ASV1689	1	0.04878	0.221	0.011	*	apple 2019	Bacteria	Firmicutes	Bacilli	Bacillales	Anoxybacillaceae	Saccharococcus	NA
ASV169	0.85656	0.2439	0.457	0.001	***	apple 2019	Bacteria	Proteobacteria	Alphaproteobacteria	Acetobacterales	Acetobacteraceae	Granulibacter	NA
ASV1717	0.7631	0.12195	0.305	0.005	**	apple 2019	Bacteria	Proteobacteria	Gammaproteobacteria	Burkholderiales	Burkholderiaceae	Aquabacterium	NA
ASV1724	0.75627	0.13415	0.319	0.005	**	apple 2019	Bacteria	Actinobacteriota	Actinomycetia	Actinomycetales	Kineococcaceae	Kineococcus	NA
ASV1731	0.76705	0.07317	0.237	0.018	*	apple 2019	Bacteria	Actinobacteriota	Actinomycetia	Mycobacteriales	Pseudonocardiaceae	Pseudonocardia	NA
ASV17388	1	0.06098	0.247	0.007	**	apple 2019	Bacteria	Proteobacteria	Gammaproteobacteria	Burkholderiales	Burkholderiaceae	Kinneretia	NA
ASV17391	1	0.06098	0.247	0.005	**	apple 2019	Bacteria	Actinobacteriota	Acidimicrobiia	UBA5794	ZC4RG35	SZUA-217	NA
ASV174	0.8794	0.23171	0.451	0.001	***	apple 2019	Bacteria	Proteobacteria	Gammaproteobacteria	Enterobacterales	Enterobacteriaceae	NA	NA
ASV175	0.80265	0.4878	0.626	0.001	***	apple 2019	Bacteria	Proteobacteria	Alphaproteobacteria	Rhizobiales	Rhizobiaceae	Neorhizobium	NA
ASV1752	1	0.06098	0.247	0.008	**	apple 2019	Bacteria	Bacteroidota	Bacteroidia	Cytophagales	Cyclobacteriaceae	UBA2336	NA
ASV176	0.75906	0.20732	0.397	0.003	**	apple 2019	Bacteria	Proteobacteria	Gammaproteobacteria	Pseudomonadales	Pseudomonadaceae	Pseudomonas	NA
ASV1763	1	0.12195	0.349	0.001	***	apple 2019	Bacteria	Proteobacteria	Gammaproteobacteria	Burkholderiales	Burkholderiaceae	NA	NA
ASV1764	0.82206	0.09756	0.283	0.01	**	apple 2019	Bacteria	Bacteroidota	Bacteroidia	Cytophagales	Cyclobacteriaceae	Chryseolinea	NA
ASV1766	0.63038	0.17073	0.328	0.018	*	apple 2019	Bacteria	Actinobacteriota	Actinomycetia	Actinomycetales	Microbacteriaceae	NA	NA
ASV1768	0.92547	0.15854	0.383	0.001	***	apple 2019	Bacteria	Proteobacteria	Alphaproteobacteria	Sphingomonadales	Sphingomonadaceae	Sphingobium	NA
ASV1769	1	0.10976	0.331	0.001	***	apple 2019	Bacteria	Proteobacteria	Alphaproteobacteria	Sphingomonadales	Sphingomonadaceae	Sphingopyxis	NA
ASV1770	1	0.06098	0.247	0.009	**	apple 2019	Bacteria	Actinobacteriota	Actinomycetia	Actinomycetales	Dermabacteraceae	Brachybacterium	NA
ASV178	0.82789	0.14634	0.348	0.001	***	apple 2019	Bacteria	Proteobacteria	Gammaproteobacteria	Pseudomonadales	Cellvibrionaceae	Cellvibrio	NA
ASV1780	0.74111	0.15854	0.343	0.003	**	apple 2019	Bacteria	Proteobacteria	Gammaproteobacteria	Burkholderiales	Burkholderiaceae	Acidovorax	NA
ASV1788	1	0.03659	0.191	0.034	*	apple 2019	Bacteria	Bacteroidota	Bacteroidia	Flavobacteriales	Flavobacteriaceae	Flavobacterium	NA
ASV1793	0.7882	0.06098	0.219	0.034	*	apple 2019	Bacteria	Bacteroidota	Bacteroidia	Flavobacteriales	Flavobacteriaceae	Flavobacterium	NA
ASV1802	1	0.03659	0.191	0.03	*	apple 2019	Bacteria	Proteobacteria	Gammaproteobacteria	Burkholderiales	Methylophilaceae	Methylotenera	NA
ASV1805	0.80775	0.13415	0.329	0.003	**	apple 2019	Bacteria	Bacteroidota	Bacteroidia	Flavobacteriales	Flavobacteriaceae	Flavobacterium	NA
ASV1812	0.90206	0.08537	0.277	0.005	**	apple 2019	Bacteria	Bacteroidota	Bacteroidia	Flavobacteriales	Flavobacteriaceae	Flavobacterium	NA
ASV1813	1	0.08537	0.292	0.001	***	apple 2019	Bacteria	Bacteroidota	Bacteroidia	Flavobacteriales	Flavobacteriaceae	Flavobacterium	NA
ASV1825	1	0.03659	0.191	0.043	*	apple 2019	Bacteria	Proteobacteria	Gammaproteobacteria	Pseudomonadales	Moraxellaceae	Paraperlucidibaca	NA
ASV1829	0.60123	0.09756	0.242	0.044	*	apple 2019	Bacteria	Bacteroidota	Bacteroidia	Flavobacteriales	Weeksellaceae	Chryseobacterium	NA
ASV18332	1	0.06098	0.247	0.003	**	apple 2019	Bacteria	Verrucomicrobiota	Verrucomicrobiae	Verrucomicrobiales	Akkermansiaceae	UBA1315	NA
ASV18345	1	0.07317	0.271	0.004	**	apple 2019	Bacteria	Proteobacteria	Alphaproteobacteria	Rhizobiales	Rhizobiaceae	Pseudorhizobium	NA
ASV1835	1	0.19512	0.442	0.001	***	apple 2019	Bacteria	Proteobacteria	Gammaproteobacteria	Burkholderiales	Methylophilaceae	JABFRO01	NA
ASV1836	1	0.06098	0.247	0.004	**	apple 2019	Bacteria	Proteobacteria	Alphaproteobacteria	Rhizobiales	Hyphomicrobiaceae	Hyphomicrobium	NA
ASV1850	1	0.08537	0.292	0.001	***	apple 2019	Bacteria	Bacteroidota	Bacteroidia	Cytophagales	Cyclobacteriaceae	NA	NA
ASV1851	1	0.04878	0.221	0.012	*	apple 2019	Bacteria	Proteobacteria	Gammaproteobacteria	Pseudomonadales	Pseudomonadaceae	Pseudomonas	NA
ASV1854	1	0.03659	0.191	0.038	*	apple 2019	Bacteria	Proteobacteria	Gammaproteobacteria	Xanthomonadales	Xanthomonadaceae	Stenotrophomonas	NA
ASV1855	0.80979	0.08537	0.263	0.017	*	apple 2019	Bacteria	Proteobacteria	Gammaproteobacteria	Xanthomonadales	Xanthomonadaceae	Stenotrophomonas	NA
ASV186	0.96873	0.15854	0.392	0.001	***	apple 2019	Bacteria	Proteobacteria	Alphaproteobacteria	Acetobacterales	Acetobacteraceae	NA	NA
ASV1864	1	0.06098	0.247	0.004	**	apple 2019	Bacteria	Chloroflexota	Ellin6529	CSP1-4	CSP1-4	GWC2-73-18	NA
ASV18669	1	0.06098	0.247	0.003	**	apple 2019	Bacteria	Proteobacteria	Alphaproteobacteria	Sphingomonadales	Sphingomonadaceae	Sphingobium	NA
ASV1867	0.93906	0.06098	0.239	0.005	**	apple 2019	Bacteria	Bacteroidota	Bacteroidia	Cytophagales	Cyclobacteriaceae	Chryseolinea	NA
ASV1877	1	0.03659	0.191	0.032	*	apple 2019	Bacteria	Proteobacteria	Gammaproteobacteria	Burkholderiales	Methylophilaceae	CABHOJ01	NA
ASV1884	0.82174	0.18293	0.388	0.001	***	apple 2019	Bacteria	Actinobacteriota	Actinomycetia	Mycobacteriales	Mycobacteriaceae	Williamsia	NA
ASV1886	1	0.19512	0.442	0.001	***	apple 2019	Bacteria	Bacteroidota	Bacteroidia	Sphingobacteriales	Sphingobacteriaceae	Pedobacter	NA
ASV1890	1	0.06098	0.247	0.003	**	apple 2019	Bacteria	Actinobacteriota	Actinomycetia	Actinomycetales	Microbacteriaceae	Agromyces	NA
ASV1898	0.99027	0.10976	0.33	0.001	***	apple 2019	Bacteria	Bacteroidota	Bacteroidia	Sphingobacteriales	Sphingobacteriaceae	Pedobacter	NA
ASV1900	1	0.03659	0.191	0.041	*	apple 2019	Bacteria	Firmicutes	Bacilli	Bacillales	Anoxybacillaceae	Saccharococcus	NA
ASV19031	1	0.03659	0.191	0.033	*	apple 2019	Bacteria	Verrucomicrobiota	Verrucomicrobiae	Verrucomicrobiales	V1-33	CAIZWU01	NA
ASV1905	0.98404	0.18293	0.424	0.001	***	apple 2019	Bacteria	Proteobacteria	Alphaproteobacteria	Sphingomonadales	Sphingomonadaceae	Novosphingopyxis	NA
ASV1911	0.6257	0.12195	0.276	0.018	*	apple 2019	Bacteria	Verrucomicrobiota	Verrucomicrobiae	Opitutales	Opitutaceae	Rariglobus	NA
ASV1917	0.91694	0.12195	0.334	0.002	**	apple 2019	Bacteria	Proteobacteria	Alphaproteobacteria	Rhizobiales	Rhizobiaceae	Mycoplana	NA
ASV1923	0.82883	0.14634	0.348	0.001	***	apple 2019	Bacteria	Proteobacteria	Alphaproteobacteria	Rhizobiales	Beijerinckiaceae	Bosea	NA
ASV1932	1	0.08537	0.292	0.001	***	apple 2019	Bacteria	Bacteroidota	Bacteroidia	Sphingobacteriales	Sphingobacteriaceae	Pseudosphingobacterium	NA
ASV19422	1	0.04878	0.221	0.022	*	apple 2019	Bacteria	Proteobacteria	Gammaproteobacteria	Xanthomonadales	Xanthomonadaceae	Stenotrophomonas	NA
ASV1945	1	0.03659	0.191	0.047	*	apple 2019	Bacteria	Actinobacteriota	Actinomycetia	Actinomycetales	Microbacteriaceae	NA	NA
ASV1946	0.95546	0.04878	0.216	0.029	*	apple 2019	Bacteria	Proteobacteria	Gammaproteobacteria	Burkholderiales	Burkholderiaceae	NA	NA
ASV1956	1	0.13415	0.366	0.001	***	apple 2019	Bacteria	Actinobacteriota	Actinomycetia	Actinomycetales	Microbacteriaceae	Microbacterium	NA
ASV1960	1	0.07317	0.271	0.002	**	apple 2019	Bacteria	Actinobacteriota	Actinomycetia	Mycobacteriales	Pseudonocardiaceae	Saccharopolyspora	NA
ASV1966	0.66489	0.09756	0.255	0.019	*	apple 2019	Bacteria	Bacteroidota	Bacteroidia	Sphingobacteriales	Sphingobacteriaceae	Pedobacter	NA
ASV1970	0.6298	0.14634	0.304	0.024	*	apple 2019	Bacteria	Proteobacteria	Gammaproteobacteria	Burkholderiales	Burkholderiaceae	ALPHA2B	NA
ASV1975	0.99245	0.20732	0.454	0.001	***	apple 2019	Bacteria	Bacteroidota	Bacteroidia	Flavobacteriales	Flavobacteriaceae	Flavobacterium	NA
ASV1977	0.897	0.09756	0.296	0.004	**	apple 2019	Bacteria	Actinobacteriota	Actinomycetia	Actinomycetales	Microbacteriaceae	Homoserinimonas	NA
ASV1982	1	0.08537	0.292	0.002	**	apple 2019	Bacteria	Actinobacteriota	Actinomycetia	Actinomycetales	Micrococcaceae	NA	NA
ASV1995	0.82516	0.13415	0.333	0.001	***	apple 2019	Bacteria	Proteobacteria	Alphaproteobacteria	Rhizobiales	Beijerinckiaceae	Bosea	NA
ASV2001	0.70743	0.12195	0.294	0.023	*	apple 2019	Bacteria	Proteobacteria	Gammaproteobacteria	Enterobacterales	Enterobacteriaceae	NA	NA
ASV2003	0.89042	0.09756	0.295	0.004	**	apple 2019	Bacteria	Bacteroidota	Bacteroidia	Flavobacteriales	Flavobacteriaceae	Flavobacterium	NA
ASV2004	0.71056	0.19512	0.372	0.001	***	apple 2019	Bacteria	Actinobacteriota	Actinomycetia	Actinomycetales	Microbacteriaceae	NA	NA
ASV2013	0.7754	0.18293	0.377	0.002	**	apple 2019	Bacteria	Bacteroidota	Bacteroidia	Chitinophagales	Chitinophagaceae	VBAS01	NA
ASV2017	0.71815	0.14634	0.324	0.003	**	apple 2019	Bacteria	Proteobacteria	Gammaproteobacteria	Burkholderiales	Methylophilaceae	NA	NA
ASV2022	1	0.03659	0.191	0.041	*	apple 2019	Bacteria	Verrucomicrobiota	Verrucomicrobiae	Verrucomicrobiales	Akkermansiaceae	Haloferula	NA
ASV2024	0.6678	0.13415	0.299	0.007	**	apple 2019	Bacteria	Proteobacteria	Gammaproteobacteria	Burkholderiales	Burkholderiaceae	Paucibacter	NA
ASV2032	0.83893	0.10976	0.303	0.003	**	apple 2019	Bacteria	Proteobacteria	Gammaproteobacteria	Burkholderiales	Burkholderiaceae	Achromobacter	NA
ASV2033	1	0.07317	0.271	0.001	***	apple 2019	Bacteria	Actinobacteriota	Acidimicrobiia	Acidimicrobiales	AC-14	AC-14	NA
ASV2036	0.88634	0.12195	0.329	0.001	***	apple 2019	Bacteria	Bacteroidota	Bacteroidia	Sphingobacteriales	Sphingobacteriaceae	Pedobacter	NA
ASV2037	0.59036	0.20732	0.35	0.011	*	apple 2019	Bacteria	Proteobacteria	Alphaproteobacteria	Sphingomonadales	Sphingomonadaceae	NA	NA
ASV204	0.95786	0.36585	0.592	0.001	***	apple 2019	Bacteria	Proteobacteria	Gammaproteobacteria	Enterobacterales	Enterobacteriaceae	Erwinia	NA
ASV2042	0.7414	0.18293	0.368	0.001	***	apple 2019	Bacteria	Proteobacteria	Alphaproteobacteria	Caulobacterales	Caulobacteraceae	Brevundimonas	NA
ASV2045	0.791	0.14634	0.34	0.002	**	apple 2019	Bacteria	Proteobacteria	Alphaproteobacteria	Reyranellales	Reyranellaceae	Reyranella	NA
ASV2063	1	0.06098	0.247	0.005	**	apple 2019	Bacteria	Proteobacteria	Gammaproteobacteria	Burkholderiales	Burkholderiaceae	NA	NA
ASV2079	1	0.12195	0.349	0.001	***	apple 2019	Bacteria	Proteobacteria	Alphaproteobacteria	Rhodobacterales	Rhodobacteraceae	Paenirhodobacter	NA
ASV2087	0.69687	0.17073	0.345	0.002	**	apple 2019	Bacteria	Proteobacteria	Alphaproteobacteria	Rhizobiales	Rhizobiaceae	Pseudochrobactrum	NA
ASV2107	0.57585	0.09756	0.237	0.038	*	apple 2019	Bacteria	Bacteroidota	Bacteroidia	AKYH767	B-17BO	UBA2475	NA
ASV2131	1	0.03659	0.191	0.033	*	apple 2019	Bacteria	Actinobacteriota	Actinomycetia	Propionibacteriales	Nocardioidaceae	Nocardioides	NA
ASV2134	0.81853	0.10976	0.3	0.005	**	apple 2019	Bacteria	Bacteroidota	Bacteroidia	Flavobacteriales	Flavobacteriaceae	Flavobacterium	NA
ASV2143	1	0.07317	0.271	0.002	**	apple 2019	Bacteria	Proteobacteria	Gammaproteobacteria	Steroidobacterales	Steroidobacteraceae	UBA964	NA
ASV2183	1	0.08537	0.292	0.002	**	apple 2019	Bacteria	Bacteroidota	Bacteroidia	Flavobacteriales	Flavobacteriaceae	Myroides	NA
ASV2197	0.90884	0.10976	0.316	0.002	**	apple 2019	Bacteria	Bacteroidota	Bacteroidia	Flavobacteriales	Flavobacteriaceae	Flavobacterium	NA
ASV2209	0.9188	0.15854	0.382	0.001	***	apple 2019	Bacteria	Actinobacteriota	Actinomycetia	Actinomycetales	Microbacteriaceae	Homoserinimonas	NA
ASV2221	0.69791	0.09756	0.261	0.019	*	apple 2019	Bacteria	Bacteroidota	Bacteroidia	Flavobacteriales	Flavobacteriaceae	Flavobacterium	NA
ASV2227	0.77673	0.13415	0.323	0.006	**	apple 2019	Bacteria	Proteobacteria	Gammaproteobacteria	Burkholderiales	Methylophilaceae	JABFRO01	NA
ASV2229	0.84586	0.07317	0.249	0.008	**	apple 2019	Bacteria	Proteobacteria	Alphaproteobacteria	Sphingomonadales	Sphingomonadaceae	Sphingopyxis	NA
ASV2242	1	0.07317	0.271	0.002	**	apple 2019	Bacteria	Firmicutes	Clostridia	Lachnospirales	Lachnospiraceae	Anaerocolumna	NA
ASV2243	0.82904	0.08537	0.266	0.009	**	apple 2019	Bacteria	Bacteroidota	Bacteroidia	Sphingobacteriales	Sphingobacteriaceae	Sphingobacterium	NA
ASV2247	0.71752	0.13415	0.31	0.006	**	apple 2019	Bacteria	Actinobacteriota	Actinomycetia	Actinomycetales	Microbacteriaceae	Homoserinimonas	NA
ASV2248	0.89889	0.10976	0.314	0.001	***	apple 2019	Bacteria	Actinobacteriota	Actinomycetia	Mycobacteriales	Mycobacteriaceae	Mycobacterium	NA
ASV2252	0.9933	0.04878	0.22	0.018	*	apple 2019	Bacteria	Proteobacteria	Gammaproteobacteria	Enterobacterales	Enterobacteriaceae	NA	NA
ASV226	0.69458	0.18293	0.356	0.012	*	apple 2019	Bacteria	Proteobacteria	Gammaproteobacteria	Pseudomonadales	Pseudomonadaceae	Pseudomonas	NA
ASV2267	0.99401	0.08537	0.291	0.003	**	apple 2019	Bacteria	Bacteroidota	Bacteroidia	NS11-12g	UKL13-3	UKL13-3	NA
ASV2279	1	0.14634	0.383	0.001	***	apple 2019	Bacteria	Proteobacteria	Gammaproteobacteria	Burkholderiales	Methylophilaceae	JABFRO01	NA
ASV228	0.918	0.09756	0.299	0.003	**	apple 2019	Bacteria	Firmicutes	Bacilli	Thermoactinomycetales	Thermoactinomycetaceae	Laceyella	NA
ASV2283	0.99552	0.08537	0.292	0.002	**	apple 2019	Bacteria	Bacteroidota	Bacteroidia	Sphingobacteriales	Sphingobacteriaceae	Pedobacter	NA
ASV2292	0.69567	0.12195	0.291	0.008	**	apple 2019	Bacteria	Bacteroidota	Bacteroidia	Sphingobacteriales	Sphingobacteriaceae	Mucilaginibacter	NA
ASV2299	1	0.03659	0.191	0.03	*	apple 2019	Bacteria	Proteobacteria	Alphaproteobacteria	Rhizobiales	Xanthobacteraceae	Z2-YC6860	NA
ASV2303	0.63011	0.12195	0.277	0.03	*	apple 2019	Bacteria	Proteobacteria	Gammaproteobacteria	Pseudomonadales	Pseudomonadaceae	Pseudomonas	NA
ASV2310	0.88347	0.19512	0.415	0.001	***	apple 2019	Bacteria	Proteobacteria	Alphaproteobacteria	Caulobacterales	Caulobacteraceae	Brevundimonas	NA
ASV2313	0.69276	0.10976	0.276	0.008	**	apple 2019	Bacteria	Bacteroidota	Bacteroidia	NS11-12g	UKL13-3	UKL13-3	NA
ASV2324	1	0.08537	0.292	0.001	***	apple 2019	Bacteria	Proteobacteria	Alphaproteobacteria	Rhizobiales	Rhizobiaceae	Aureimonas	NA
ASV2335	0.58356	0.15854	0.304	0.014	*	apple 2019	Bacteria	Proteobacteria	Alphaproteobacteria	Acetobacterales	Acetobacteraceae	Roseomonas	NA
ASV2337	1	0.04878	0.221	0.012	*	apple 2019	Bacteria	Proteobacteria	Gammaproteobacteria	Burkholderiales	Rhodocyclaceae	Sulfurisoma	NA
ASV2344	0.77686	0.08537	0.258	0.021	*	apple 2019	Bacteria	Bacteroidota	Bacteroidia	Sphingobacteriales	Sphingobacteriaceae	Mucilaginibacter	NA
ASV2345	0.97868	0.13415	0.362	0.001	***	apple 2019	Bacteria	Bacteroidota	Bacteroidia	Flavobacteriales	Flavobacteriaceae	Flavobacterium	NA
ASV2347	1	0.03659	0.191	0.034	*	apple 2019	Bacteria	Bacteroidota	Bacteroidia	Cytophagales	Cyclobacteriaceae	Chryseolinea	NA
ASV2359	1	0.04878	0.221	0.015	*	apple 2019	Bacteria	Acidobacteriota	Vicinamibacteria	Vicinamibacterales	2-12-FULL-66-21	JACDCA01	NA
ASV2372	0.68769	0.13415	0.304	0.008	**	apple 2019	Bacteria	Proteobacteria	Alphaproteobacteria	Sphingomonadales	Sphingomonadaceae	Novosphingopyxis	NA
ASV2377	1	0.03659	0.191	0.03	*	apple 2019	Bacteria	Bacteroidota	Bacteroidia	Chitinophagales	Chitinophagaceae	NA	NA
ASV2384	1	0.08537	0.292	0.001	***	apple 2019	Bacteria	Bacteroidota	Bacteroidia	Cytophagales	Cyclobacteriaceae	Chryseolinea	NA
ASV2391	0.74805	0.13415	0.317	0.01	**	apple 2019	Bacteria	Proteobacteria	Gammaproteobacteria	Burkholderiales	Burkholderiaceae	Acidovorax	NA
ASV2392	0.90908	0.20732	0.434	0.001	***	apple 2019	Bacteria	Proteobacteria	Alphaproteobacteria	Rhizobiales	Beijerinckiaceae	Methylobacterium	NA
ASV240	0.51558	0.46341	0.489	0.011	*	apple 2019	Bacteria	Proteobacteria	Gammaproteobacteria	Xanthomonadales	Xanthomonadaceae	Pseudoxanthomonas	NA
ASV241	0.97283	0.10976	0.327	0.002	**	apple 2019	Bacteria	Proteobacteria	Gammaproteobacteria	Enterobacterales	Enterobacteriaceae	Enterobacter	NA
ASV242	0.69056	0.34146	0.486	0.001	***	apple 2019	Bacteria	Bacteroidota	Bacteroidia	Flavobacteriales	Flavobacteriaceae	Flavobacterium	NA
ASV2426	0.89735	0.10976	0.314	0.001	***	apple 2019	Bacteria	Proteobacteria	Gammaproteobacteria	Pseudomonadales	Pseudomonadaceae	Pseudomonas	NA
ASV2427	0.7465	0.06098	0.213	0.049	*	apple 2019	Bacteria	Actinobacteriota	Actinomycetia	Actinomycetales	Microbacteriaceae	Homoserinimonas	NA
ASV245	0.61002	0.45122	0.525	0.002	**	apple 2019	Bacteria	Proteobacteria	Gammaproteobacteria	Xanthomonadales	Xanthomonadaceae	Stenotrophomonas	NA
ASV2455	1	0.06098	0.247	0.006	**	apple 2019	Bacteria	Proteobacteria	Alphaproteobacteria	Sphingomonadales	Sphingomonadaceae	NA	NA
ASV2462	1	0.03659	0.191	0.039	*	apple 2019	Bacteria	Nitrospirota	Nitrospiria	Nitrospirales	UBA8639	UBA8639	NA
ASV247	0.57035	0.26829	0.391	0.02	*	apple 2019	Bacteria	Proteobacteria	Gammaproteobacteria	Xanthomonadales	Rhodanobacteraceae	Luteibacter	NA
ASV2473	1	0.10976	0.331	0.001	***	apple 2019	Bacteria	Proteobacteria	Alphaproteobacteria	Rhizobiales	Rhizobiaceae	NA	NA
ASV2474	0.86701	0.08537	0.272	0.001	***	apple 2019	Bacteria	Actinobacteriota	Actinomycetia	Propionibacteriales	Nocardioidaceae	NA	NA
ASV2475	1	0.03659	0.191	0.035	*	apple 2019	Bacteria	Proteobacteria	Gammaproteobacteria	Burkholderiales	Methylophilaceae	Methylotenera	NA
ASV2480	0.95272	0.09756	0.305	0.002	**	apple 2019	Bacteria	Proteobacteria	Alphaproteobacteria	Sphingomonadales	Sphingomonadaceae	Parapontixanthobacter	NA
ASV2484	1	0.08537	0.292	0.003	**	apple 2019	Bacteria	Proteobacteria	Gammaproteobacteria	Xanthomonadales	Xanthomonadaceae	Pseudoxanthomonas	NA
ASV2485	1	0.12195	0.349	0.001	***	apple 2019	Bacteria	Proteobacteria	Gammaproteobacteria	Xanthomonadales	Xanthomonadaceae	SCMT01	NA
ASV250	0.97751	0.06098	0.244	0.017	*	apple 2019	Bacteria	Firmicutes	Negativicutes	Selenomonadales	Massilibacillaceae	Massilibacillus	NA
ASV2515	0.55114	0.21951	0.348	0.029	*	apple 2019	Bacteria	Bacteroidota	Bacteroidia	Flavobacteriales	Weeksellaceae	Chryseobacterium	NA
ASV2518	0.93789	0.2439	0.478	0.001	***	apple 2019	Bacteria	Proteobacteria	Alphaproteobacteria	Caulobacterales	Caulobacteraceae	Brevundimonas	NA
ASV2519	0.59058	0.13415	0.281	0.016	*	apple 2019	Bacteria	Proteobacteria	Gammaproteobacteria	Xanthomonadales	Xanthomonadaceae	Pseudoxanthomonas	NA
ASV2539	0.72483	0.20732	0.388	0.001	***	apple 2019	Bacteria	Proteobacteria	Alphaproteobacteria	Rhizobiales	Rhizobiaceae	Shinella	NA
ASV254	0.79803	0.04878	0.197	0.037	*	apple 2019	Bacteria	Proteobacteria	Alphaproteobacteria	Rhizobiales	Rhizobiaceae	Pseudochrobactrum	NA
ASV2550	0.84267	0.10976	0.304	0.004	**	apple 2019	Bacteria	Proteobacteria	Gammaproteobacteria	Enterobacterales	Enterobacteriaceae	Enterobacter	NA
ASV2551	0.62717	0.10976	0.262	0.013	*	apple 2019	Bacteria	Proteobacteria	Alphaproteobacteria	Acetobacterales	Acetobacteraceae	Acidisoma	NA
ASV2559	0.97751	0.14634	0.378	0.001	***	apple 2019	Bacteria	Actinobacteriota	Actinomycetia	Actinomycetales	Microbacteriaceae	Agromyces	NA
ASV2569	1	0.07317	0.271	0.002	**	apple 2019	Bacteria	Bacteroidota	Bacteroidia	Cytophagales	Cyclobacteriaceae	Chryseolinea	NA
ASV257	0.99838	0.14634	0.382	0.001	***	apple 2019	Bacteria	Bacteroidota	Bacteroidia	Sphingobacteriales	Sphingobacteriaceae	NA	NA
ASV2575	1	0.03659	0.191	0.036	*	apple 2019	Bacteria	Bacteroidota	Bacteroidia	Flavobacteriales	Flavobacteriaceae	Flavobacterium	NA
ASV2583	0.86728	0.06098	0.23	0.023	*	apple 2019	Bacteria	Proteobacteria	Gammaproteobacteria	Burkholderiales	Burkholderiaceae	Herminiimonas	NA
ASV2585	0.98285	0.08537	0.29	0.002	**	apple 2019	Bacteria	Proteobacteria	Alphaproteobacteria	Acetobacterales	Acetobacteraceae	NA	NA
ASV2586	1	0.03659	0.191	0.045	*	apple 2019	Bacteria	Acidobacteriota	Vicinamibacteria	Vicinamibacterales	Vicinamibacteraceae	Luteitalea	NA
ASV2592	1	0.03659	0.191	0.036	*	apple 2019	Bacteria	Proteobacteria	Gammaproteobacteria	Burkholderiales	Rhodocyclaceae	Methyloversatilis	NA
ASV2593	1	0.08537	0.292	0.001	***	apple 2019	Bacteria	Proteobacteria	Gammaproteobacteria	Pseudomonadales	Cellvibrionaceae	Cellvibrio	NA
ASV2596	1	0.06098	0.247	0.009	**	apple 2019	Bacteria	Firmicutes	Bacilli	Bacillales	Planococcaceae	Planococcus	NA
ASV2600	0.53571	0.17073	0.302	0.045	*	apple 2019	Bacteria	Proteobacteria	Alphaproteobacteria	Rhizobiales	Rhizobiaceae	NA	NA
ASV2604	0.66393	0.12195	0.285	0.02	*	apple 2019	Bacteria	Proteobacteria	Gammaproteobacteria	Burkholderiales	Burkholderiaceae	Rhodoferax	NA
ASV2606	1	0.09756	0.312	0.001	***	apple 2019	Bacteria	Proteobacteria	Alphaproteobacteria	Caulobacterales	Caulobacteraceae	Phenylobacterium	NA
ASV2622	0.59615	0.21951	0.362	0.009	**	apple 2019	Bacteria	Proteobacteria	Alphaproteobacteria	Rhizobiales	Kaistiaceae	Kaistia	NA
ASV263	0.99201	0.17073	0.412	0.001	***	apple 2019	Bacteria	Actinobacteriota	Actinomycetia	Streptomycetales	Streptomycetaceae	Streptomyces	NA
ASV264	1	0.07317	0.271	0.001	***	apple 2019	Bacteria	Bacteroidota	Bacteroidia	Flavobacteriales	Weeksellaceae	Chryseobacterium	NA
ASV2649	1	0.04878	0.221	0.023	*	apple 2019	Bacteria	Bacteroidota	Bacteroidia	Flavobacteriales	Flavobacteriaceae	Myroides	NA
ASV265	1	0.04878	0.221	0.01	**	apple 2019	Bacteria	Firmicutes	Bacilli	Bacillales	Bacillaceae	Priestia	NA
ASV2689	0.85563	0.06098	0.228	0.019	*	apple 2019	Bacteria	Proteobacteria	Gammaproteobacteria	Nitrosococcales	Methylophagaceae	Methylophaga	NA
ASV2698	1	0.06098	0.247	0.006	**	apple 2019	Bacteria	Bacteroidota	Bacteroidia	Cytophagales	Spirosomaceae	Dyadobacter	NA
ASV27	0.95074	0.18293	0.417	0.001	***	apple 2019	Bacteria	Proteobacteria	Gammaproteobacteria	Pseudomonadales	Pseudomonadaceae	Pseudomonas	NA
ASV2713	1	0.03659	0.191	0.027	*	apple 2019	Bacteria	Acidobacteriota	Acidobacteriae	Bryobacterales	Bryobacteraceae	KBS-96	NA
ASV272	0.53174	0.28049	0.386	0.037	*	apple 2019	Bacteria	Proteobacteria	Alphaproteobacteria	Sphingomonadales	Sphingomonadaceae	NA	NA
ASV2724	0.75244	0.06098	0.214	0.017	*	apple 2019	Bacteria	Actinobacteriota	Actinomycetia	Propionibacteriales	Nocardioidaceae	Nocardioides	NA
ASV2738	0.88998	0.06098	0.233	0.012	*	apple 2019	Bacteria	Bacteroidota	Bacteroidia	Flavobacteriales	Weeksellaceae	Epilithonimonas	NA
ASV2739	0.96098	0.14634	0.375	0.001	***	apple 2019	Bacteria	Proteobacteria	Alphaproteobacteria	Sphingomonadales	Sphingomonadaceae	Sphingobium	NA
ASV274	0.88613	0.26829	0.488	0.001	***	apple 2019	Bacteria	Proteobacteria	Gammaproteobacteria	Enterobacterales	Enterobacteriaceae	Erwinia	NA
ASV2745	0.99396	0.07317	0.27	0.005	**	apple 2019	Bacteria	Proteobacteria	Gammaproteobacteria	Burkholderiales	Burkholderiaceae	Rhodoferax	NA
ASV275	0.97871	0.26829	0.512	0.001	***	apple 2019	Bacteria	Proteobacteria	Gammaproteobacteria	Pseudomonadales	Pseudomonadaceae	Pseudomonas	NA
ASV2755	1	0.03659	0.191	0.047	*	apple 2019	Bacteria	Proteobacteria	Gammaproteobacteria	Burkholderiales	Burkholderiaceae	Serpentinomonas	NA
ASV276	1	0.04878	0.221	0.014	*	apple 2019	Bacteria	Bacteroidota	Bacteroidia	Cytophagales	Cyclobacteriaceae	Algoriphagus	NA
ASV2769	0.6178	0.15854	0.313	0.015	*	apple 2019	Bacteria	Proteobacteria	Alphaproteobacteria	Sphingomonadales	Sphingomonadaceae	Novosphingopyxis	NA
ASV277	0.79522	0.17073	0.368	0.004	**	apple 2019	Bacteria	Proteobacteria	Gammaproteobacteria	Burkholderiales	Burkholderiaceae	NA	NA
ASV2777	0.61248	0.21951	0.367	0.004	**	apple 2019	Bacteria	Proteobacteria	Alphaproteobacteria	Rhizobiales	Xanthobacteraceae	Rhodopseudomonas	NA
ASV2788	0.66999	0.12195	0.286	0.012	*	apple 2019	Bacteria	Proteobacteria	Alphaproteobacteria	Rhizobiales	Xanthobacteraceae	Rhodopseudomonas	NA
ASV2794	0.69508	0.08537	0.244	0.016	*	apple 2019	Bacteria	Proteobacteria	Gammaproteobacteria	Burkholderiales	Burkholderiaceae	Paucibacter	NA
ASV2796	1	0.06098	0.247	0.005	**	apple 2019	Bacteria	Proteobacteria	Alphaproteobacteria	Sphingomonadales	Sphingomonadaceae	Novosphingopyxis	NA
ASV2797	1	0.08537	0.292	0.002	**	apple 2019	Bacteria	Proteobacteria	Gammaproteobacteria	Burkholderiales	Burkholderiaceae	Azohydromonas	NA
ASV2804	1	0.04878	0.221	0.009	**	apple 2019	Bacteria	Bacteroidota	Bacteroidia	Sphingobacteriales	Sphingobacteriaceae	Pedobacter	NA
ASV2807	0.77157	0.12195	0.307	0.008	**	apple 2019	Bacteria	Verrucomicrobiota	Verrucomicrobiae	Verrucomicrobiales	Akkermansiaceae	Haloferula	NA
ASV2810	0.8262	0.07317	0.246	0.005	**	apple 2019	Bacteria	Proteobacteria	Gammaproteobacteria	Burkholderiales	Burkholderiaceae	ALPHA2B	NA
ASV2815	0.88107	0.08537	0.274	0.003	**	apple 2019	Bacteria	Proteobacteria	Alphaproteobacteria	Caulobacterales	Caulobacteraceae	Brevundimonas	NA
ASV2816	1	0.12195	0.349	0.001	***	apple 2019	Bacteria	Patescibacteria	Saccharimonadia	Saccharimonadales	Saccharimonadaceae	UBA6175	NA
ASV2824	0.91146	0.09756	0.298	0.002	**	apple 2019	Bacteria	Proteobacteria	Gammaproteobacteria	Burkholderiales	Burkholderiaceae	Variovorax	NA
ASV2834	0.90148	0.09756	0.297	0.013	*	apple 2019	Bacteria	Proteobacteria	Gammaproteobacteria	Xanthomonadales	Xanthomonadaceae	Stenotrophomonas	NA
ASV2843	1	0.07317	0.271	0.003	**	apple 2019	Bacteria	Proteobacteria	Alphaproteobacteria	Rhizobiales	Xanthobacteraceae	NA	NA
ASV2847	0.77959	0.19512	0.39	0.001	***	apple 2019	Bacteria	Proteobacteria	Alphaproteobacteria	Rhizobiales	Beijerinckiaceae	Methylobacterium	NA
ASV2858	1	0.03659	0.191	0.029	*	apple 2019	Bacteria	Proteobacteria	Alphaproteobacteria	Rhodobacterales	Rhodobacteraceae	Cereibacter	NA
ASV2859	0.89516	0.10976	0.313	0.002	**	apple 2019	Bacteria	Patescibacteria	Saccharimonadia	Saccharimonadales	Saccharimonadaceae	UBA6175	NA
ASV2862	1	0.04878	0.221	0.013	*	apple 2019	Bacteria	Proteobacteria	Alphaproteobacteria	Sphingomonadales	Sphingomonadaceae	Sphingobium	NA
ASV287	1	0.12195	0.349	0.001	***	apple 2019	Bacteria	Proteobacteria	Gammaproteobacteria	Burkholderiales	Methylophilaceae	Methylotenera	NA
ASV2872	0.5847	0.10976	0.253	0.049	*	apple 2019	Bacteria	Proteobacteria	Alphaproteobacteria	Acetobacterales	Acetobacteraceae	Roseomonas	NA
ASV2874	1	0.08537	0.292	0.002	**	apple 2019	Bacteria	Proteobacteria	Alphaproteobacteria	Rhizobiales	Devosiaceae	Arsenicitalea	NA
ASV2887	0.76075	0.17073	0.36	0.001	***	apple 2019	Bacteria	Bacteroidota	Bacteroidia	Sphingobacteriales	Sphingobacteriaceae	Pedobacter	NA
ASV2888	0.73197	0.06098	0.211	0.037	*	apple 2019	Bacteria	Actinobacteriota	Actinomycetia	Mycobacteriales	Nakamurellaceae	Nakamurella	NA
ASV29	0.78323	0.81707	0.8	0.001	***	apple 2019	Bacteria	Proteobacteria	Alphaproteobacteria	Acetobacterales	Acetobacteraceae	NA	NA
ASV2902	1	0.10976	0.331	0.001	***	apple 2019	Bacteria	Proteobacteria	Gammaproteobacteria	Burkholderiales	Burkholderiaceae	Serpentinomonas	NA
ASV291	0.8154	0.12195	0.315	0.002	**	apple 2019	Bacteria	Bacteroidota	Bacteroidia	Sphingobacteriales	Sphingobacteriaceae	NA	NA
ASV2924	1	0.08537	0.292	0.002	**	apple 2019	Bacteria	Bacteroidota	Bacteroidia	Cytophagales	Cyclobacteriaceae	Chryseolinea	NA
ASV2937	1	0.08537	0.292	0.002	**	apple 2019	Bacteria	Acidobacteriota	Vicinamibacteria	Vicinamibacterales	UBA2999	Gp6-AA40	NA
ASV2939	1	0.08537	0.292	0.001	***	apple 2019	Bacteria	Proteobacteria	Gammaproteobacteria	Burkholderiales	Methylophilaceae	JABFRO01	NA
ASV2943	0.99215	0.10976	0.33	0.001	***	apple 2019	Bacteria	Bacteroidota	Bacteroidia	Flavobacteriales	Flavobacteriaceae	Flavobacterium	NA
ASV2947	0.93724	0.07317	0.262	0.008	**	apple 2019	Bacteria	Proteobacteria	Gammaproteobacteria	Xanthomonadales	Xanthomonadaceae	Stenotrophomonas	NA
ASV2956	1	0.08537	0.292	0.001	***	apple 2019	Bacteria	Bacteroidota	Bacteroidia	Sphingobacteriales	Sphingobacteriaceae	Pedobacter	NA
ASV2966	0.86455	0.07317	0.252	0.006	**	apple 2019	Bacteria	Proteobacteria	Gammaproteobacteria	Enterobacterales	Enterobacteriaceae	Enterobacter	NA
ASV2975	0.61642	0.14634	0.3	0.03	*	apple 2019	Bacteria	Bacteroidota	Bacteroidia	Chitinophagales	Chitinophagaceae	Edaphocola	NA
ASV2976	1	0.03659	0.191	0.04	*	apple 2019	Bacteria	Proteobacteria	Alphaproteobacteria	Sphingomonadales	Sphingomonadaceae	Sphingobium	NA
ASV2985	0.99302	0.09756	0.311	0.001	***	apple 2019	Bacteria	Bacteroidota	Bacteroidia	Flavobacteriales	Flavobacteriaceae	Flavobacterium	NA
ASV2995	1	0.03659	0.191	0.037	*	apple 2019	Bacteria	Actinobacteriota	Acidimicrobiia	UBA5794	ZC4RG35	SZUA-217	NA
ASV3000	1	0.15854	0.398	0.001	***	apple 2019	Bacteria	Bacteroidota	Bacteroidia	Cytophagales	Cyclobacteriaceae	Algoriphagus	NA
ASV301	0.66784	0.40244	0.518	0.003	**	apple 2019	Bacteria	Proteobacteria	Gammaproteobacteria	Pseudomonadales	Pseudomonadaceae	Pseudomonas	NA
ASV3013	1	0.13415	0.366	0.001	***	apple 2019	Bacteria	Bdellovibrionota	Bdellovibrionia	Bdellovibrionales	Bdellovibrionaceae	Ga0074137	NA
ASV3014	0.96067	0.14634	0.375	0.001	***	apple 2019	Bacteria	Proteobacteria	Alphaproteobacteria	Rhizobiales	Devosiaceae	Devosia	NA
ASV302	0.76058	0.20732	0.397	0.003	**	apple 2019	Bacteria	Proteobacteria	Gammaproteobacteria	Enterobacterales	Enterobacteriaceae	Enterobacter	NA
ASV3023	0.93615	0.18293	0.414	0.001	***	apple 2019	Bacteria	Proteobacteria	Alphaproteobacteria	Rhizobiales	Xanthobacteraceae	Rhodopseudomonas	NA
ASV3047	0.72483	0.08537	0.249	0.043	*	apple 2019	Bacteria	Actinobacteriota	Actinomycetia	Actinomycetales	Microbacteriaceae	Microcella	NA
ASV3061	1	0.03659	0.191	0.031	*	apple 2019	Bacteria	Proteobacteria	Gammaproteobacteria	Burkholderiales	SG8-39	SCGC-AG-212-J23	NA
ASV3084	1	0.10976	0.331	0.001	***	apple 2019	Bacteria	Bacteroidota	Bacteroidia	Sphingobacteriales	Sphingobacteriaceae	Pedobacter	NA
ASV3085	1	0.08537	0.292	0.002	**	apple 2019	Bacteria	Bacteroidota	Bacteroidia	Chitinophagales	Chitinophagaceae	NA	NA
ASV3094	1	0.04878	0.221	0.013	*	apple 2019	Bacteria	Actinobacteriota	Acidimicrobiia	Acidimicrobiales	JACDCH01	VFJN01	NA
ASV310	0.74796	0.2561	0.438	0.002	**	apple 2019	Bacteria	Actinobacteriota	Actinomycetia	Actinomycetales	Micrococcaceae	Arthrobacter	NA
ASV3103	0.88641	0.07317	0.255	0.009	**	apple 2019	Bacteria	Proteobacteria	Gammaproteobacteria	Burkholderiales	Burkholderiaceae	Comamonas	NA
ASV3107	0.78657	0.07317	0.24	0.017	*	apple 2019	Bacteria	Actinobacteriota	Actinomycetia	Actinomycetales	Microbacteriaceae	NA	NA
ASV311	0.78035	0.17073	0.365	0.047	*	apple 2019	Bacteria	Proteobacteria	Gammaproteobacteria	Burkholderiales	Burkholderiaceae	NA	NA
ASV3114	0.85954	0.14634	0.355	0.002	**	apple 2019	Bacteria	Bacteroidota	Bacteroidia	Flavobacteriales	Weeksellaceae	Chryseobacterium	NA
ASV312	0.81103	0.12195	0.314	0.005	**	apple 2019	Bacteria	Proteobacteria	Alphaproteobacteria	Rhodobacterales	Rhodobacteraceae	Paenirhodobacter	NA
ASV3123	0.63969	0.10976	0.265	0.042	*	apple 2019	Bacteria	Actinobacteriota	Actinomycetia	Actinomycetales	Cellulomonadaceae	Sanguibacter	NA
ASV3132	1	0.06098	0.247	0.003	**	apple 2019	Bacteria	Proteobacteria	Gammaproteobacteria	Pseudomonadales	Pseudomonadaceae	Pseudomonas	NA
ASV3136	1	0.04878	0.221	0.011	*	apple 2019	Bacteria	Proteobacteria	Gammaproteobacteria	Burkholderiales	Burkholderiaceae	Rhodoferax	NA
ASV3159	1	0.03659	0.191	0.042	*	apple 2019	Bacteria	Bacteroidota	Bacteroidia	Chitinophagales	Chitinophagaceae	VBAS01	NA
ASV316	0.7214	0.19512	0.375	0.002	**	apple 2019	Bacteria	Proteobacteria	Alphaproteobacteria	Sphingomonadales	Sphingomonadaceae	Novosphingopyxis	NA
ASV3170	0.8606	0.10976	0.307	0.002	**	apple 2019	Bacteria	Proteobacteria	Alphaproteobacteria	Rhizobiales	Beijerinckiaceae	Methylobacterium	NA
ASV3171	0.90215	0.04878	0.21	0.032	*	apple 2019	Bacteria	Proteobacteria	Alphaproteobacteria	Caulobacterales	Caulobacteraceae	Phenylobacterium	NA
ASV3173	1	0.04878	0.221	0.017	*	apple 2019	Bacteria	Proteobacteria	Alphaproteobacteria	Sphingomonadales	Sphingomonadaceae	Novosphingopyxis	NA
ASV319	0.79333	0.26829	0.461	0.001	***	apple 2019	Bacteria	Proteobacteria	Alphaproteobacteria	Rhizobiales	Rhizobiaceae	Agrobacterium	NA
ASV3207	1	0.03659	0.191	0.032	*	apple 2019	Bacteria	Firmicutes	Bacilli	Paenibacillales	Paenibacillaceae	Paenibacillus	NA
ASV321	1	0.06098	0.247	0.004	**	apple 2019	Bacteria	Proteobacteria	Gammaproteobacteria	Burkholderiales	Methylophilaceae	Methylobacillus	NA
ASV3228	0.84106	0.13415	0.336	0.004	**	apple 2019	Bacteria	Proteobacteria	Gammaproteobacteria	Burkholderiales	Burkholderiaceae	NA	NA
ASV3229	1	0.07317	0.271	0.003	**	apple 2019	Bacteria	Proteobacteria	Alphaproteobacteria	Rhodobacterales	Rhodobacteraceae	NA	NA
ASV323	0.78692	0.19512	0.392	0.01	**	apple 2019	Bacteria	Proteobacteria	Gammaproteobacteria	Burkholderiales	Burkholderiaceae	NA	NA
ASV3230	1	0.03659	0.191	0.039	*	apple 2019	Bacteria	Patescibacteria	Saccharimonadia	Saccharimonadales	Saccharimonadaceae	UBA5946	NA
ASV3231	0.80954	0.09756	0.281	0.032	*	apple 2019	Bacteria	Patescibacteria	Saccharimonadia	Saccharimonadales	Saccharimonadaceae	UBA6175	NA
ASV3246	1	0.07317	0.271	0.003	**	apple 2019	Bacteria	Bacteroidota	Bacteroidia	Cytophagales	Spirosomaceae	Dyadobacter	NA
ASV3254	1	0.04878	0.221	0.01	**	apple 2019	Bacteria	Proteobacteria	Alphaproteobacteria	Rhizobiales	Devosiaceae	Arsenicitalea	NA
ASV3268	1	0.03659	0.191	0.036	*	apple 2019	Bacteria	Proteobacteria	Gammaproteobacteria	Burkholderiales	Burkholderiaceae	Malikia	NA
ASV3285	1	0.06098	0.247	0.002	**	apple 2019	Bacteria	Proteobacteria	Alphaproteobacteria	Rhodobacterales	Rhodobacteraceae	NA	NA
ASV3291	0.91572	0.03659	0.183	0.033	*	apple 2019	Bacteria	Bacteroidota	Bacteroidia	Flavobacteriales	Flavobacteriaceae	Flavobacterium	NA
ASV3298	0.99399	0.06098	0.246	0.005	**	apple 2019	Bacteria	Proteobacteria	Gammaproteobacteria	Burkholderiales	Burkholderiaceae	Rugamonas	NA
ASV3301	0.7996	0.13415	0.328	0.001	***	apple 2019	Bacteria	Proteobacteria	Gammaproteobacteria	Burkholderiales	Burkholderiaceae	Paucibacter	NA
ASV3302	1	0.10976	0.331	0.001	***	apple 2019	Bacteria	Bacteroidota	Bacteroidia	Sphingobacteriales	Sphingobacteriaceae	Pedobacter	NA
ASV3315	1	0.07317	0.271	0.001	***	apple 2019	Bacteria	Proteobacteria	Gammaproteobacteria	Burkholderiales	Rhodocyclaceae	Sulfurisoma	NA
ASV3338	0.70477	0.07317	0.227	0.047	*	apple 2019	Bacteria	Bacteroidota	Bacteroidia	Sphingobacteriales	Sphingobacteriaceae	Pedobacter	NA
ASV3350	1	0.06098	0.247	0.006	**	apple 2019	Bacteria	Bacteroidota	Bacteroidia	Cytophagales	Cyclobacteriaceae	Chryseolinea	NA
ASV336	0.80554	0.08537	0.262	0.008	**	apple 2019	Bacteria	Bacteroidota	Bacteroidia	Flavobacteriales	Weeksellaceae	Chryseobacterium	NA
ASV3368	1	0.07317	0.271	0.002	**	apple 2019	Bacteria	Proteobacteria	Gammaproteobacteria	Burkholderiales	Burkholderiaceae	Variovorax	NA
ASV3399	0.77565	0.09756	0.275	0.003	**	apple 2019	Bacteria	Bacteroidota	Bacteroidia	Sphingobacteriales	Sphingobacteriaceae	Pedobacter	NA
ASV3412	0.89889	0.06098	0.234	0.02	*	apple 2019	Bacteria	Bacteroidota	Bacteroidia	Chitinophagales	Chitinophagaceae	Edaphocola	NA
ASV3427	0.96343	0.09756	0.307	0.001	***	apple 2019	Bacteria	Actinobacteriota	Actinomycetia	Actinomycetales	Cellulomonadaceae	Sanguibacter	NA
ASV3429	0.64655	0.15854	0.32	0.006	**	apple 2019	Bacteria	Actinobacteriota	Actinomycetia	Propionibacteriales	Nocardioidaceae	Nocardioides	NA
ASV3430	0.84213	0.04878	0.203	0.041	*	apple 2019	Bacteria	Proteobacteria	Alphaproteobacteria	Rhizobiales	Rhizobiaceae	NA	NA
ASV3448	0.83028	0.10976	0.302	0.002	**	apple 2019	Bacteria	Proteobacteria	Alphaproteobacteria	Rhizobiales	Devosiaceae	Arsenicitalea	NA
ASV3449	1	0.03659	0.191	0.039	*	apple 2019	Bacteria	Proteobacteria	Alphaproteobacteria	Rhizobiales	Xanthobacteraceae	NA	NA
ASV3463	1	0.13415	0.366	0.001	***	apple 2019	Bacteria	Proteobacteria	Alphaproteobacteria	Sphingomonadales	Sphingomonadaceae	Novosphingopyxis	NA
ASV348	0.71415	0.14634	0.323	0.034	*	apple 2019	Bacteria	Proteobacteria	Gammaproteobacteria	Enterobacterales	Enterobacteriaceae	Ewingella	NA
ASV3485	1	0.07317	0.271	0.001	***	apple 2019	Bacteria	Campylobacterota	Campylobacteria	Campylobacterales	Arcobacteraceae	Aliarcobacter	NA
ASV3490	1	0.07317	0.271	0.002	**	apple 2019	Bacteria	Acidobacteriota	Vicinamibacteria	Vicinamibacterales	2-12-FULL-66-21	JACDCA01	NA
ASV3505	1	0.06098	0.247	0.006	**	apple 2019	Bacteria	Bacteroidota	Bacteroidia	Flavobacteriales	Flavobacteriaceae	Flavobacterium	NA
ASV352	1	0.04878	0.221	0.006	**	apple 2019	Bacteria	Firmicutes	Bacilli	Brevibacillales	Brevibacillaceae	Brevibacillus	NA
ASV3534	0.70919	0.08537	0.246	0.013	*	apple 2019	Bacteria	Bacteroidota	Bacteroidia	Cytophagales	Spirosomaceae	Dyadobacter	NA
ASV3540	0.92943	0.07317	0.261	0.006	**	apple 2019	Bacteria	Proteobacteria	Gammaproteobacteria	Burkholderiales	Methylophilaceae	NA	NA
ASV3554	1	0.06098	0.247	0.01	**	apple 2019	Bacteria	Proteobacteria	Alphaproteobacteria	Rhizobiales	Beijerinckiaceae	Methylobacterium	NA
ASV3556	1	0.08537	0.292	0.001	***	apple 2019	Bacteria	Bacteroidota	Bacteroidia	AKYH767	B-17BO	UBA2475	NA
ASV357	0.64923	0.30488	0.445	0.003	**	apple 2019	Bacteria	Proteobacteria	Gammaproteobacteria	Pseudomonadales	Pseudomonadaceae	Pseudomonas	NA
ASV3575	1	0.08537	0.292	0.001	***	apple 2019	Bacteria	Proteobacteria	Gammaproteobacteria	Burkholderiales	Burkholderiaceae	Azohydromonas	NA
ASV3587	0.83973	0.13415	0.336	0.001	***	apple 2019	Bacteria	Bacteroidota	Bacteroidia	Cytophagales	Spirosomaceae	Dyadobacter	NA
ASV3588	0.75134	0.06098	0.214	0.017	*	apple 2019	Bacteria	Actinobacteriota	Actinomycetia	Actinomycetales	Microbacteriaceae	Agromyces	NA
ASV359	0.82299	0.26829	0.47	0.001	***	apple 2019	Bacteria	Proteobacteria	Gammaproteobacteria	Pseudomonadales	Pseudomonadaceae	Pseudomonas	NA
ASV3617	1	0.09756	0.312	0.001	***	apple 2019	Bacteria	Proteobacteria	Alphaproteobacteria	Rhizobiales	Hyphomicrobiaceae	Ga0077555	NA
ASV3659	0.99008	0.14634	0.381	0.001	***	apple 2019	Bacteria	Bacteroidota	Bacteroidia	Cytophagales	Cyclobacteriaceae	Chryseolinea	NA
ASV3660	0.90215	0.09756	0.297	0.002	**	apple 2019	Bacteria	Bacteroidota	Bacteroidia	Chitinophagales	Chitinophagaceae	Edaphocola	NA
ASV3661	1	0.09756	0.312	0.001	***	apple 2019	Bacteria	Verrucomicrobiota	Verrucomicrobiae	Verrucomicrobiales	Verrucomicrobiaceae	Roseimicrobium	NA
ASV3665	0.97706	0.07317	0.267	0.006	**	apple 2019	Bacteria	Bacteroidota	Bacteroidia	Flavobacteriales	Flavobacteriaceae	Flavobacterium	NA
ASV3666	0.8296	0.07317	0.246	0.007	**	apple 2019	Bacteria	Proteobacteria	Alphaproteobacteria	Rhizobiales	Devosiaceae	Devosia	NA
ASV3685	1	0.07317	0.271	0.003	**	apple 2019	Bacteria	Proteobacteria	Gammaproteobacteria	Pseudomonadales	Pseudomonadaceae	Pseudomonas	NA
ASV3692	0.90761	0.08537	0.278	0.007	**	apple 2019	Bacteria	Proteobacteria	Gammaproteobacteria	Burkholderiales	Burkholderiaceae	NA	NA
ASV3693	0.86584	0.06098	0.23	0.021	*	apple 2019	Bacteria	Proteobacteria	Gammaproteobacteria	Enterobacterales	Enterobacteriaceae	NA	NA
ASV370	0.98858	0.2439	0.491	0.001	***	apple 2019	Bacteria	Proteobacteria	Alphaproteobacteria	Rhizobiales	Rhizobiaceae	Mesorhizobium	NA
ASV3704	1	0.06098	0.247	0.006	**	apple 2019	Bacteria	Acidobacteriota	Vicinamibacteria	Vicinamibacterales	2-12-FULL-66-21	JACDCA01	NA
ASV3707	1	0.03659	0.191	0.029	*	apple 2019	Bacteria	Chloroflexota	Anaerolineae	SBR1031	A4b	OLB13	NA
ASV3719	1	0.04878	0.221	0.015	*	apple 2019	Bacteria	Bacteroidota	Bacteroidia	Chitinophagales	Chitinophagaceae	Puia	NA
ASV3728	0.932	0.15854	0.384	0.001	***	apple 2019	Bacteria	Bacteroidota	Bacteroidia	AKYH767	B-17BO	UBA2475	NA
ASV3730	1	0.03659	0.191	0.04	*	apple 2019	Bacteria	Actinobacteriota	Actinomycetia	Actinomycetales	Microbacteriaceae	Microbacterium	NA
ASV376	0.53028	0.5	0.515	0.003	**	apple 2019	Bacteria	Proteobacteria	Alphaproteobacteria	Sphingomonadales	Sphingomonadaceae	Sphingopyxis	NA
ASV38	0.92609	0.70732	0.809	0.001	***	apple 2019	Bacteria	Actinobacteriota	Actinomycetia	Mycobacteriales	Mycobacteriaceae	Rhodococcus	NA
ASV3814	1	0.07317	0.271	0.003	**	apple 2019	Bacteria	Proteobacteria	Gammaproteobacteria	Burkholderiales	Burkholderiaceae	Rhodoferax	NA
ASV3827	0.68721	0.07317	0.224	0.033	*	apple 2019	Bacteria	Proteobacteria	Gammaproteobacteria	Xanthomonadales	Xanthomonadaceae	Stenotrophomonas	NA
ASV383	0.69608	0.17073	0.345	0.04	*	apple 2019	Bacteria	Proteobacteria	Gammaproteobacteria	Burkholderiales	Burkholderiaceae	NA	NA
ASV3832	0.63048	0.14634	0.304	0.008	**	apple 2019	Bacteria	Actinobacteriota	Actinomycetia	Mycobacteriales	Mycobacteriaceae	NA	NA
ASV3833	1	0.04878	0.221	0.013	*	apple 2019	Bacteria	Proteobacteria	Gammaproteobacteria	Xanthomonadales	Xanthomonadaceae	Thermomonas	NA
ASV3834	0.72835	0.07317	0.231	0.021	*	apple 2019	Bacteria	Firmicutes	Bacilli	Bacillales	Amphibacillaceae	NA	NA
ASV3864	0.97951	0.15854	0.394	0.001	***	apple 2019	Bacteria	Bacteroidota	Bacteroidia	Sphingobacteriales	Sphingobacteriaceae	Pedobacter	NA
ASV3873	0.81296	0.06098	0.223	0.023	*	apple 2019	Bacteria	Proteobacteria	Gammaproteobacteria	Enterobacterales	Enterobacteriaceae	Erwinia	NA
ASV3893	1	0.13415	0.366	0.001	***	apple 2019	Bacteria	Proteobacteria	Gammaproteobacteria	Pseudomonadales	Pseudomonadaceae	Pseudomonas	NA
ASV3900	1	0.09756	0.312	0.001	***	apple 2019	Bacteria	Bacteroidota	Bacteroidia	Sphingobacteriales	Sphingobacteriaceae	Pedobacter	NA
ASV3901	1	0.06098	0.247	0.005	**	apple 2019	Bacteria	Proteobacteria	Gammaproteobacteria	Burkholderiales	Rhodocyclaceae	NA	NA
ASV3925	0.97935	0.07317	0.268	0.004	**	apple 2019	Bacteria	Proteobacteria	Alphaproteobacteria	Sphingomonadales	Sphingomonadaceae	Sphingobium	NA
ASV393	0.9732	0.17073	0.408	0.001	***	apple 2019	Bacteria	Bacteroidota	Bacteroidia	Sphingobacteriales	Sphingobacteriaceae	Pedobacter	NA
ASV3931	1	0.03659	0.191	0.044	*	apple 2019	Bacteria	Bacteroidota	Bacteroidia	Cytophagales	Cyclobacteriaceae	Algoriphagus	NA
ASV3932	1	0.07317	0.271	0.003	**	apple 2019	Bacteria	Proteobacteria	Gammaproteobacteria	Burkholderiales	Rhodocyclaceae	NA	NA
ASV396	0.75625	0.31707	0.49	0.001	***	apple 2019	Bacteria	Proteobacteria	Gammaproteobacteria	Burkholderiales	Burkholderiaceae	NA	NA
ASV4	0.89324	0.95122	0.922	0.001	***	apple 2019	Bacteria	Proteobacteria	Alphaproteobacteria	Acetobacterales	Acetobacteraceae	Gluconobacter	MYb592
ASV4004	1	0.03659	0.191	0.045	*	apple 2019	Bacteria	Bacteroidota	Bacteroidia	Chitinophagales	Chitinophagaceae	NS-102	NA
ASV4014	1	0.03659	0.191	0.036	*	apple 2019	Bacteria	Proteobacteria	Alphaproteobacteria	Rhodobacterales	Rhodobacteraceae	NA	NA
ASV4015	1	0.04878	0.221	0.017	*	apple 2019	Bacteria	Bacteroidota	Bacteroidia	Sphingobacteriales	Sphingobacteriaceae	Pedobacter	NA
ASV402	0.53584	0.39024	0.457	0.019	*	apple 2019	Bacteria	Proteobacteria	Alphaproteobacteria	Caulobacterales	Caulobacteraceae	Brevundimonas	NA
ASV4031	1	0.12195	0.349	0.001	***	apple 2019	Bacteria	Acidobacteriota	Blastocatellia	Pyrinomonadales	Pyrinomonadaceae	OLB17	NA
ASV4034	1	0.03659	0.191	0.041	*	apple 2019	Bacteria	Proteobacteria	Alphaproteobacteria	Rhizobiales	Rhizobiaceae	NA	NA
ASV4035	1	0.03659	0.191	0.034	*	apple 2019	Bacteria	Bacteroidota	Bacteroidia	Cytophagales	Cyclobacteriaceae	Chryseolinea	NA
ASV4049	0.74003	0.08537	0.251	0.021	*	apple 2019	Bacteria	Proteobacteria	Gammaproteobacteria	Xanthomonadales	Rhodanobacteraceae	Tahibacter	NA
ASV4053	0.97308	0.07317	0.267	0.007	**	apple 2019	Bacteria	Bacteroidota	Bacteroidia	Cytophagales	Spirosomaceae	Rhabdobacter	NA
ASV4056	1	0.03659	0.191	0.038	*	apple 2019	Bacteria	Firmicutes	Bacilli	Bacillales	Anoxybacillaceae	Saccharococcus	NA
ASV4068	0.94737	0.08537	0.284	0.001	***	apple 2019	Bacteria	Proteobacteria	Gammaproteobacteria	Pseudomonadales	Pseudomonadaceae	NA	NA
ASV4069	0.87609	0.07317	0.253	0.013	*	apple 2019	Bacteria	Proteobacteria	Gammaproteobacteria	Pseudomonadales	Pseudomonadaceae	Pseudomonas	NA
ASV4077	1	0.08537	0.292	0.001	***	apple 2019	Bacteria	Proteobacteria	Alphaproteobacteria	Rhizobiales	Rhizobiaceae	NA	NA
ASV4083	0.61072	0.08537	0.228	0.035	*	apple 2019	Bacteria	Proteobacteria	Gammaproteobacteria	Burkholderiales	Burkholderiaceae	NA	NA
ASV4084	1	0.04878	0.221	0.017	*	apple 2019	Bacteria	Proteobacteria	Alphaproteobacteria	Dongiales	Dongiaceae	Dongia	NA
ASV409	1	0.04878	0.221	0.011	*	apple 2019	Bacteria	Bacteroidota	Bacteroidia	Cytophagales	Cyclobacteriaceae	Chryseolinea	NA
ASV4096	0.99379	0.08537	0.291	0.001	***	apple 2019	Bacteria	Bacteroidota	Bacteroidia	Flavobacteriales	Flavobacteriaceae	Flavobacterium	NA
ASV4100	1	0.06098	0.247	0.006	**	apple 2019	Bacteria	Proteobacteria	Alphaproteobacteria	Rhizobiales	Rhizobiaceae	Mesorhizobium	NA
ASV4113	0.74077	0.06098	0.213	0.049	*	apple 2019	Bacteria	Bacteroidota	Bacteroidia	Flavobacteriales	Flavobacteriaceae	Flavobacterium	NA
ASV4132	1	0.07317	0.271	0.003	**	apple 2019	Bacteria	Bacteroidota	Bacteroidia	Sphingobacteriales	Sphingobacteriaceae	Sphingobacterium	NA
ASV4133	1	0.03659	0.191	0.033	*	apple 2019	Bacteria	Proteobacteria	Alphaproteobacteria	Rhizobiales	Rhizobiaceae	RCIZ01	NA
ASV4142	0.64508	0.13415	0.294	0.01	**	apple 2019	Bacteria	Proteobacteria	Gammaproteobacteria	Burkholderiales	Burkholderiaceae	Pigmentiphaga	NA
ASV4144	0.67622	0.09756	0.257	0.044	*	apple 2019	Bacteria	Proteobacteria	Alphaproteobacteria	Rhodobacterales	Rhodobacteraceae	Cereibacter	NA
ASV4147	1	0.04878	0.221	0.009	**	apple 2019	Bacteria	Bacteroidota	Bacteroidia	Cytophagales	Spirosomaceae	Dyadobacter	NA
ASV4155	1	0.12195	0.349	0.001	***	apple 2019	Bacteria	Proteobacteria	Gammaproteobacteria	Burkholderiales	Methylophilaceae	JABFRO01	NA
ASV4174	1	0.03659	0.191	0.034	*	apple 2019	Bacteria	Proteobacteria	Alphaproteobacteria	Rhizobiales	Hyphomicrobiaceae	Hyphomicrobium	NA
ASV4188	0.71363	0.12195	0.295	0.005	**	apple 2019	Bacteria	Proteobacteria	Alphaproteobacteria	Rhizobiales	Xanthobacteraceae	Rhodopseudomonas	NA
ASV4190	0.65193	0.15854	0.321	0.003	**	apple 2019	Bacteria	Proteobacteria	Alphaproteobacteria	Caulobacterales	Caulobacteraceae	Brevundimonas	NA
ASV4194	1	0.08537	0.292	0.001	***	apple 2019	Bacteria	Bacteroidota	Bacteroidia	Sphingobacteriales	Sphingobacteriaceae	Pseudosphingobacterium	NA
ASV4195	1	0.03659	0.191	0.038	*	apple 2019	Bacteria	Proteobacteria	Alphaproteobacteria	Ferrovibrionales	Ferrovibrionaceae	SYSU-D60015	NA
ASV4212	0.82798	0.09756	0.284	0.005	**	apple 2019	Bacteria	Proteobacteria	Gammaproteobacteria	Burkholderiales	Burkholderiaceae	ALPHA2B	NA
ASV4237	0.98831	0.10976	0.329	0.001	***	apple 2019	Bacteria	Verrucomicrobiota	Verrucomicrobiae	Verrucomicrobiales	Akkermansiaceae	Haloferula	NA
ASV425	0.55573	0.19512	0.329	0.031	*	apple 2019	Bacteria	Actinobacteriota	Actinomycetia	Actinomycetales	Microbacteriaceae	Homoserinimonas	NA
ASV4262	1	0.03659	0.191	0.034	*	apple 2019	Bacteria	Proteobacteria	Gammaproteobacteria	Xanthomonadales	Xanthomonadaceae	Arenimonas	NA
ASV4278	1	0.09756	0.312	0.002	**	apple 2019	Bacteria	Proteobacteria	Gammaproteobacteria	Burkholderiales	Burkholderiaceae	Malikia	NA
ASV428	0.79345	0.31707	0.502	0.001	***	apple 2019	Bacteria	Proteobacteria	Gammaproteobacteria	Pseudomonadales	Pseudomonadaceae	Pseudomonas	NA
ASV4294	1	0.06098	0.247	0.002	**	apple 2019	Bacteria	Proteobacteria	Gammaproteobacteria	Enterobacterales	Enterobacteriaceae	NA	NA
ASV4305	0.82627	0.09756	0.284	0.01	**	apple 2019	Bacteria	Proteobacteria	Alphaproteobacteria	Rhizobiales	Rhizobiaceae	Agrobacterium	NA
ASV4306	1	0.07317	0.271	0.003	**	apple 2019	Bacteria	Acidobacteriota	Acidobacteriae	Bryobacterales	Bryobacteraceae	KBS-96	NA
ASV431	1	0.08537	0.292	0.001	***	apple 2019	Bacteria	Bacteroidota	Bacteroidia	Flavobacteriales	Weeksellaceae	Chryseobacterium	NA
ASV4312	0.94002	0.08537	0.283	0.004	**	apple 2019	Bacteria	Proteobacteria	Alphaproteobacteria	Sphingomonadales	Sphingomonadaceae	Sphingobium	NA
ASV433	0.65829	0.19512	0.358	0.001	***	apple 2019	Bacteria	Proteobacteria	Gammaproteobacteria	Pseudomonadales	Pseudomonadaceae	Pseudomonas	NA
ASV4334	0.94991	0.10976	0.323	0.001	***	apple 2019	Bacteria	Proteobacteria	Gammaproteobacteria	Burkholderiales	Methylophilaceae	Methylobacillus	NA
ASV4348	0.88432	0.15854	0.374	0.001	***	apple 2019	Bacteria	Proteobacteria	Alphaproteobacteria	Sphingomonadales	Sphingomonadaceae	Sphingomonas	NA
ASV4352	0.9438	0.07317	0.263	0.007	**	apple 2019	Bacteria	Bacteroidota	Bacteroidia	Chitinophagales	Chitinophagaceae	NA	NA
ASV4354	0.94675	0.08537	0.284	0.001	***	apple 2019	Bacteria	Proteobacteria	Gammaproteobacteria	Burkholderiales	Burkholderiaceae	Achromobacter	NA
ASV438	0.48178	0.42683	0.453	0.011	*	apple 2019	Bacteria	Proteobacteria	Alphaproteobacteria	Rhizobiales	Rhizobiaceae	Rhizobium	NA
ASV440	0.54602	0.2561	0.374	0.047	*	apple 2019	Bacteria	Bacteroidota	Bacteroidia	Cytophagales	Spirosomaceae	Dyadobacter	NA
ASV4424	0.96511	0.07317	0.266	0.005	**	apple 2019	Bacteria	Proteobacteria	Gammaproteobacteria	Burkholderiales	Burkholderiaceae	Paucibacter	NA
ASV4435	1	0.03659	0.191	0.028	*	apple 2019	Bacteria	Proteobacteria	Gammaproteobacteria	Xanthomonadales	Xanthomonadaceae	Pseudoxanthomonas	NA
ASV444	0.52176	0.28049	0.383	0.024	*	apple 2019	Bacteria	Proteobacteria	Gammaproteobacteria	Burkholderiales	Burkholderiaceae	NA	NA
ASV4479	1	0.10976	0.331	0.001	***	apple 2019	Bacteria	Proteobacteria	Alphaproteobacteria	Sphingomonadales	Sphingomonadaceae	Sphingobium	NA
ASV448	0.5365	0.28049	0.388	0.045	*	apple 2019	Bacteria	Bacteroidota	Bacteroidia	Sphingobacteriales	Sphingobacteriaceae	Pedobacter	NA
ASV4480	1	0.10976	0.331	0.001	***	apple 2019	Bacteria	Proteobacteria	Gammaproteobacteria	Pseudomonadales	Pseudomonadaceae	Pseudomonas	NA
ASV4482	0.80617	0.15854	0.358	0.001	***	apple 2019	Bacteria	Proteobacteria	Alphaproteobacteria	Rhizobiales	Rhizobiaceae	NA	NA
ASV4496	0.9458	0.18293	0.416	0.001	***	apple 2019	Bacteria	Proteobacteria	Gammaproteobacteria	Burkholderiales	Methylophilaceae	MM1	NA
ASV45	0.99979	0.5122	0.716	0.001	***	apple 2019	Bacteria	Firmicutes	Bacilli	Acholeplasmatales	Acholeplasmataceae	Phytoplasma	NA
ASV4510	0.74929	0.06098	0.214	0.038	*	apple 2019	Bacteria	Bacteroidota	Bacteroidia	Flavobacteriales	Weeksellaceae	NA	NA
ASV4523	1	0.08537	0.292	0.003	**	apple 2019	Bacteria	Proteobacteria	Alphaproteobacteria	Rhizobiales	Rhizobiaceae	Mycoplana	NA
ASV4525	0.90421	0.06098	0.235	0.036	*	apple 2019	Bacteria	Proteobacteria	Alphaproteobacteria	Rhizobiales	Xanthobacteraceae	SCUB01	NA
ASV4541	0.74051	0.10976	0.285	0.011	*	apple 2019	Bacteria	Proteobacteria	Alphaproteobacteria	Sphingomonadales	Sphingomonadaceae	NA	NA
ASV4544	0.95228	0.09756	0.305	0.001	***	apple 2019	Bacteria	Proteobacteria	Gammaproteobacteria	Pseudomonadales	Pseudomonadaceae	NA	NA
ASV4562	1	0.10976	0.331	0.001	***	apple 2019	Bacteria	Proteobacteria	Gammaproteobacteria	Burkholderiales	Methylophilaceae	CABHOJ01	NA
ASV4564	1	0.04878	0.221	0.011	*	apple 2019	Bacteria	Acidobacteriota	Vicinamibacteria	Vicinamibacterales	Vicinamibacteraceae	Luteitalea	NA
ASV4567	1	0.04878	0.221	0.009	**	apple 2019	Bacteria	Bacteroidota	Bacteroidia	Flavobacteriales	Flavobacteriaceae	Flavobacterium	NA
ASV458	1	0.10976	0.331	0.001	***	apple 2019	Bacteria	Actinobacteriota	Actinomycetia	Actinomycetales	Micrococcaceae	Arthrobacter	NA
ASV4582	0.79163	0.07317	0.241	0.008	**	apple 2019	Bacteria	Proteobacteria	Alphaproteobacteria	Rhodobacterales	Rhodobacteraceae	NA	NA
ASV4583	1	0.03659	0.191	0.038	*	apple 2019	Bacteria	Bacteroidota	Bacteroidia	Flavobacteriales	Flavobacteriaceae	Flavobacterium	NA
ASV4584	1	0.06098	0.247	0.003	**	apple 2019	Bacteria	Acidobacteriota	Blastocatellia	Pyrinomonadales	Pyrinomonadaceae	OLB17	NA
ASV4585	1	0.03659	0.191	0.037	*	apple 2019	Bacteria	Actinobacteriota	Acidimicrobiia	UBA5794	ZC4RG35	SZUA-217	NA
ASV4606	1	0.03659	0.191	0.031	*	apple 2019	Bacteria	Acidobacteriota	Acidobacteriae	Bryobacterales	Bryobacteraceae	PNKE01	NA
ASV461	0.66666	0.34146	0.477	0.001	***	apple 2019	Bacteria	Bacteroidota	Bacteroidia	Cytophagales	Cyclobacteriaceae	Algoriphagus	NA
ASV4617	0.91525	0.04878	0.211	0.043	*	apple 2019	Bacteria	Actinobacteriota	Actinomycetia	Actinomycetales	Microbacteriaceae	Conyzicola	NA
ASV462	0.7001	0.21951	0.392	0.011	*	apple 2019	Bacteria	Proteobacteria	Alphaproteobacteria	Rhizobiales	Rhizobiaceae	Agrobacterium	NA
ASV4620	1	0.08537	0.292	0.003	**	apple 2019	Bacteria	Proteobacteria	Alphaproteobacteria	Rhodobacterales	Rhodobacteraceae	Paenirhodobacter	NA
ASV4621	1	0.03659	0.191	0.042	*	apple 2019	Bacteria	Acidobacteriota	Vicinamibacteria	Vicinamibacterales	UBA2999	Gp6-AA40	NA
ASV4644	1	0.07317	0.271	0.001	***	apple 2019	Bacteria	Proteobacteria	Alphaproteobacteria	Sphingomonadales	Sphingomonadaceae	Blastomonas	NA
ASV465	1	0.03659	0.191	0.043	*	apple 2019	Bacteria	Proteobacteria	Gammaproteobacteria	Enterobacterales	Enterobacteriaceae	Enterobacter	NA
ASV4666	0.67473	0.07317	0.222	0.023	*	apple 2019	Bacteria	Proteobacteria	Alphaproteobacteria	Rhodobacterales	Rhodobacteraceae	Haematobacter	NA
ASV4671	0.85563	0.06098	0.228	0.016	*	apple 2019	Bacteria	Proteobacteria	Alphaproteobacteria	Caulobacterales	Caulobacteraceae	Brevundimonas	NA
ASV4681	0.95659	0.06098	0.242	0.016	*	apple 2019	Bacteria	Proteobacteria	Gammaproteobacteria	Burkholderiales	Burkholderiaceae	Paraburkholderia	NA
ASV4693	1	0.09756	0.312	0.001	***	apple 2019	Bacteria	Proteobacteria	Gammaproteobacteria	Burkholderiales	Burkholderiaceae	Massilia	NA
ASV4695	0.9841	0.09756	0.31	0.001	***	apple 2019	Bacteria	Actinobacteriota	Actinomycetia	Actinomycetales	Microbacteriaceae	ZJ450	NA
ASV4696	0.93416	0.12195	0.338	0.001	***	apple 2019	Bacteria	Actinobacteriota	Actinomycetia	Actinomycetales	Micrococcaceae	Kocuria	NA
ASV4699	0.83162	0.04878	0.201	0.033	*	apple 2019	Bacteria	Proteobacteria	Alphaproteobacteria	Rhizobiales	Xanthobacteraceae	SCUB01	NA
ASV4716	0.81209	0.09756	0.281	0.01	**	apple 2019	Bacteria	Bacteroidota	Bacteroidia	Sphingobacteriales	Sphingobacteriaceae	Mucilaginibacter	NA
ASV4757	1	0.04878	0.221	0.006	**	apple 2019	Bacteria	Actinobacteriota	Actinomycetia	Actinomycetales	Microbacteriaceae	Agromyces	NA
ASV4773	0.99135	0.08537	0.291	0.003	**	apple 2019	Bacteria	Verrucomicrobiota	Verrucomicrobiae	Verrucomicrobiales	Akkermansiaceae	UBA1315	NA
ASV4796	1	0.06098	0.247	0.005	**	apple 2019	Bacteria	Bacteroidota	Bacteroidia	Chitinophagales	Chitinophagaceae	NA	NA
ASV48	0.85344	0.52439	0.669	0.001	***	apple 2019	Bacteria	Proteobacteria	Gammaproteobacteria	Enterobacterales	Enterobacteriaceae	Erwinia	MYb121
ASV4805	0.90461	0.08537	0.278	0.002	**	apple 2019	Bacteria	Bacteroidota	Bacteroidia	Sphingobacteriales	Sphingobacteriaceae	Pedobacter	NA
ASV4831	0.99668	0.17073	0.413	0.001	***	apple 2019	Bacteria	Proteobacteria	Gammaproteobacteria	Burkholderiales	Burkholderiaceae	NA	NA
ASV4833	1	0.14634	0.383	0.001	***	apple 2019	Bacteria	Proteobacteria	Alphaproteobacteria	Sphingomonadales	Sphingomonadaceae	Sphingobium	NA
ASV4835	1	0.04878	0.221	0.011	*	apple 2019	Bacteria	Actinobacteriota	Actinomycetia	Actinomycetales	Microbacteriaceae	Conyzicola	NA
ASV4847	0.84253	0.15854	0.365	0.001	***	apple 2019	Bacteria	Proteobacteria	Alphaproteobacteria	Caulobacterales	Caulobacteraceae	Brevundimonas	NA
ASV4849	1	0.06098	0.247	0.004	**	apple 2019	Bacteria	Proteobacteria	Alphaproteobacteria	Geminicoccales	Geminicoccaceae	Arboricoccus	NA
ASV486	0.96691	0.08537	0.287	0.022	*	apple 2019	Bacteria	Proteobacteria	Gammaproteobacteria	Enterobacterales	Enterobacteriaceae	Erwinia	NA
ASV487	0.91309	0.17073	0.395	0.003	**	apple 2019	Bacteria	Proteobacteria	Gammaproteobacteria	Burkholderiales	Burkholderiaceae	NA	NA
ASV4887	1	0.07317	0.271	0.002	**	apple 2019	Bacteria	Actinobacteriota	Actinomycetia	Actinomycetales	Cellulomonadaceae	Promicromonospora	NA
ASV4890	0.80892	0.06098	0.222	0.01	**	apple 2019	Bacteria	Proteobacteria	Gammaproteobacteria	Pseudomonadales	Pseudomonadaceae	Pseudomonas	NA
ASV4896	1	0.07317	0.271	0.002	**	apple 2019	Bacteria	Bacteroidota	Bacteroidia	Cytophagales	Cytophagaceae	Cytophaga	NA
ASV49	0.84031	0.65854	0.744	0.001	***	apple 2019	Bacteria	Proteobacteria	Alphaproteobacteria	Acetobacterales	Acetobacteraceae	Granulibacter	NA
ASV491	0.83094	0.12195	0.318	0.011	*	apple 2019	Bacteria	Proteobacteria	Gammaproteobacteria	Burkholderiales	Burkholderiaceae	NA	NA
ASV4915	0.75468	0.07317	0.235	0.028	*	apple 2019	Bacteria	Proteobacteria	Gammaproteobacteria	Burkholderiales	Burkholderiaceae	Rhodoferax	NA
ASV492	0.76524	0.19512	0.386	0.001	***	apple 2019	Bacteria	Proteobacteria	Gammaproteobacteria	Burkholderiales	Burkholderiaceae	NA	NA
ASV4926	1	0.07317	0.271	0.001	***	apple 2019	Bacteria	Bacteroidota	Bacteroidia	Cytophagales	Cyclobacteriaceae	ELB16-189	NA
ASV4927	0.72483	0.07317	0.23	0.02	*	apple 2019	Bacteria	Actinobacteriota	Actinomycetia	Mycobacteriales	Micromonosporaceae	Actinoplanes	NA
ASV493	0.77037	0.26829	0.455	0.001	***	apple 2019	Bacteria	Verrucomicrobiota	Verrucomicrobiae	Verrucomicrobiales	Akkermansiaceae	UBA1315	NA
ASV494	0.83834	0.13415	0.335	0.001	***	apple 2019	Bacteria	Proteobacteria	Gammaproteobacteria	Xanthomonadales	Xanthomonadaceae	Stenotrophomonas	NA
ASV4952	0.89468	0.08537	0.276	0.003	**	apple 2019	Bacteria	Bacteroidota	Bacteroidia	Flavobacteriales	Flavobacteriaceae	Flavobacterium	NA
ASV4955	1	0.07317	0.271	0.006	**	apple 2019	Bacteria	Bacteroidota	Bacteroidia	Cytophagales	Cyclobacteriaceae	Chryseolinea	NA
ASV4963	0.87072	0.07317	0.252	0.003	**	apple 2019	Bacteria	Proteobacteria	Gammaproteobacteria	Burkholderiales	Methylophilaceae	JABFRO01	NA
ASV4972	0.96354	0.07317	0.266	0.003	**	apple 2019	Bacteria	Bacteroidota	Bacteroidia	Flavobacteriales	Flavobacteriaceae	Flavobacterium	NA
ASV4973	1	0.13415	0.366	0.001	***	apple 2019	Bacteria	Proteobacteria	Gammaproteobacteria	Burkholderiales	Burkholderiaceae	Acidovorax	NA
ASV4975	1	0.04878	0.221	0.019	*	apple 2019	Bacteria	Actinobacteriota	Actinomycetia	Streptomycetales	Streptomycetaceae	Streptomyces	NA
ASV4983	0.96599	0.06098	0.243	0.01	**	apple 2019	Bacteria	Proteobacteria	Gammaproteobacteria	Pseudomonadales	Cellvibrionaceae	Cellvibrio	NA
ASV4986	1	0.10976	0.331	0.001	***	apple 2019	Bacteria	Bacteroidota	Bacteroidia	Chitinophagales	Chitinophagaceae	VBAS01	NA
ASV4987	0.92387	0.07317	0.26	0.004	**	apple 2019	Bacteria	Proteobacteria	Alphaproteobacteria	Rhizobiales	Devosiaceae	Devosia	NA
ASV5002	0.82458	0.07317	0.246	0.021	*	apple 2019	Bacteria	Proteobacteria	Gammaproteobacteria	Pseudomonadales	Pseudomonadaceae	Pseudomonas	NA
ASV5004	0.9037	0.09756	0.297	0.003	**	apple 2019	Bacteria	Proteobacteria	Alphaproteobacteria	Acetobacterales	Acetobacteraceae	Gluconobacter	NA
ASV5017	0.66393	0.12195	0.285	0.012	*	apple 2019	Bacteria	Bacteroidota	Bacteroidia	Flavobacteriales	Flavobacteriaceae	Flavobacterium	NA
ASV5021	1	0.14634	0.383	0.001	***	apple 2019	Bacteria	Proteobacteria	Alphaproteobacteria	Caulobacterales	Caulobacteraceae	Brevundimonas	NA
ASV5044	0.7426	0.12195	0.301	0.004	**	apple 2019	Bacteria	Bacteroidota	Bacteroidia	Flavobacteriales	Weeksellaceae	Chryseobacterium	NA
ASV5046	1	0.08537	0.292	0.002	**	apple 2019	Bacteria	Proteobacteria	Alphaproteobacteria	Sphingomonadales	Sphingomonadaceae	Sphingopyxis	NA
ASV5067	0.92577	0.08537	0.281	0.009	**	apple 2019	Bacteria	Firmicutes	Negativicutes	Propionisporales	Propionisporaceae	Pelosinus	NA
ASV507	0.80745	0.31707	0.506	0.001	***	apple 2019	Bacteria	Proteobacteria	Gammaproteobacteria	Burkholderiales	Burkholderiaceae	NA	NA
ASV5070	1	0.03659	0.191	0.029	*	apple 2019	Bacteria	Proteobacteria	Gammaproteobacteria	Burkholderiales	SG8-39	SCGC-AG-212-J23	NA
ASV508	0.57114	0.12195	0.264	0.029	*	apple 2019	Bacteria	Actinobacteriota	Actinomycetia	Actinomycetales	Cellulomonadaceae	Luteimicrobium	NA
ASV509	0.75637	0.17073	0.359	0.008	**	apple 2019	Bacteria	Proteobacteria	Gammaproteobacteria	Burkholderiales	Burkholderiaceae	Rugamonas	NA
ASV5095	1	0.07317	0.271	0.001	***	apple 2019	Bacteria	Bdellovibrionota	Oligoflexia	Oligoflexales	Oligoflexaceae	Oligoflexus	NA
ASV5103	0.96108	0.06098	0.242	0.007	**	apple 2019	Bacteria	Proteobacteria	Gammaproteobacteria	Burkholderiales	Burkholderiaceae	NA	NA
ASV511	0.58003	0.2561	0.385	0.039	*	apple 2019	Bacteria	Bacteroidota	Bacteroidia	Flavobacteriales	Weeksellaceae	Chryseobacterium	NA
ASV512	0.91985	0.20732	0.437	0.001	***	apple 2019	Bacteria	Proteobacteria	Alphaproteobacteria	Rhizobiales	Rhizobiaceae	Neorhizobium	NA
ASV5132	0.95301	0.06098	0.241	0.013	*	apple 2019	Bacteria	Proteobacteria	Gammaproteobacteria	Burkholderiales	Burkholderiaceae	Herminiimonas	NA
ASV514	0.76457	0.17073	0.361	0.028	*	apple 2019	Bacteria	Proteobacteria	Gammaproteobacteria	Xanthomonadales	Rhodanobacteraceae	Luteibacter	NA
ASV5142	0.99383	0.07317	0.27	0.003	**	apple 2019	Bacteria	Patescibacteria	Saccharimonadia	Saccharimonadales	UBA4665	BOG-1338	NA
ASV5144	0.93577	0.04878	0.214	0.022	*	apple 2019	Bacteria	Proteobacteria	Alphaproteobacteria	Rhizobiales	Devosiaceae	NA	NA
ASV5146	0.8503	0.07317	0.249	0.008	**	apple 2019	Bacteria	Verrucomicrobiota	Verrucomicrobiae	Chthoniobacterales	Chthoniobacteraceae	Chthoniobacter	NA
ASV516	0.86827	0.12195	0.325	0.007	**	apple 2019	Bacteria	Proteobacteria	Gammaproteobacteria	Burkholderiales	Burkholderiaceae	NA	NA
ASV518	0.63502	0.20732	0.363	0.003	**	apple 2019	Bacteria	Proteobacteria	Alphaproteobacteria	Caulobacterales	Caulobacteraceae	Brevundimonas	NA
ASV5187	1	0.06098	0.247	0.006	**	apple 2019	Bacteria	Bacteroidota	Bacteroidia	Flavobacteriales	Flavobacteriaceae	Flavobacterium	NA
ASV519	0.75353	0.17073	0.359	0.003	**	apple 2019	Bacteria	Proteobacteria	Gammaproteobacteria	Burkholderiales	Burkholderiaceae	NA	NA
ASV5200	1	0.07317	0.271	0.002	**	apple 2019	Bacteria	Proteobacteria	Alphaproteobacteria	Sphingomonadales	Sphingomonadaceae	Sphingobium	NA
ASV5212	1	0.04878	0.221	0.016	*	apple 2019	Bacteria	Proteobacteria	Gammaproteobacteria	Pseudomonadales	Pseudomonadaceae	Pseudomonas	NA
ASV5215	1	0.04878	0.221	0.018	*	apple 2019	Bacteria	Bacteroidota	Bacteroidia	Sphingobacteriales	Sphingobacteriaceae	Sphingobacterium	NA
ASV5216	1	0.07317	0.271	0.004	**	apple 2019	Bacteria	Verrucomicrobiota	Verrucomicrobiae	Opitutales	Opitutaceae	Lacunisphaera	NA
ASV523	0.86265	0.19512	0.41	0.002	**	apple 2019	Bacteria	Bacteroidota	Bacteroidia	Flavobacteriales	Flavobacteriaceae	Flavobacterium	NA
ASV5246	1	0.06098	0.247	0.005	**	apple 2019	Bacteria	Actinobacteriota	Thermoleophilia	Gaiellales	Gaiellaceae	Palsa-739	NA
ASV5259	0.77398	0.07317	0.238	0.02	*	apple 2019	Bacteria	Proteobacteria	Alphaproteobacteria	Caulobacterales	Caulobacteraceae	Caulobacter	NA
ASV5271	1	0.04878	0.221	0.011	*	apple 2019	Bacteria	Bdellovibrionota	Bdellovibrionia	Bdellovibrionales	Bdellovibrionaceae	Bdellovibrio	NA
ASV5272	1	0.03659	0.191	0.041	*	apple 2019	Bacteria	Proteobacteria	Gammaproteobacteria	Burkholderiales	SG8-39	SCGC-AG-212-J23	NA
ASV528	0.80122	0.2561	0.453	0.004	**	apple 2019	Bacteria	Proteobacteria	Alphaproteobacteria	Acetobacterales	Acetobacteraceae	NA	NA
ASV5291	0.80133	0.06098	0.221	0.035	*	apple 2019	Bacteria	Proteobacteria	Gammaproteobacteria	Burkholderiales	Burkholderiaceae	NA	NA
ASV5292	1	0.06098	0.247	0.005	**	apple 2019	Bacteria	Bacteroidota	Bacteroidia	Flavobacteriales	Flavobacteriaceae	Myroides	NA
ASV53	0.80491	0.65854	0.728	0.001	***	apple 2019	Bacteria	Proteobacteria	Alphaproteobacteria	Acetobacterales	Acetobacteraceae	Tanticharoenia	NA
ASV531	0.63207	0.07317	0.215	0.038	*	apple 2019	Bacteria	Proteobacteria	Alphaproteobacteria	Rhizobiales	Methyloligellaceae	Methyloligella	NA
ASV5321	0.77314	0.08537	0.257	0.01	**	apple 2019	Bacteria	Proteobacteria	Alphaproteobacteria	Caulobacterales	Caulobacteraceae	Asticcacaulis	NA
ASV5328	1	0.07317	0.271	0.002	**	apple 2019	Bacteria	Desulfobacterota	Binatia	UBA9968	UBA9968	DP-1	NA
ASV5329	1	0.03659	0.191	0.044	*	apple 2019	Bacteria	Bdellovibrionota	Bdellovibrionia	Bdellovibrionales	Bdellovibrionaceae	Bdellovibrio	NA
ASV5330	1	0.04878	0.221	0.012	*	apple 2019	Bacteria	Acidobacteriota	Vicinamibacteria	Vicinamibacterales	UBA2999	Gp6-AA40	NA
ASV534	0.79121	0.19512	0.393	0.005	**	apple 2019	Bacteria	Bacteroidota	Bacteroidia	Flavobacteriales	Flavobacteriaceae	Flavobacterium	NA
ASV5346	0.83868	0.07317	0.248	0.011	*	apple 2019	Bacteria	Bacteroidota	Bacteroidia	Sphingobacteriales	Sphingobacteriaceae	Pedobacter	NA
ASV538	1	0.23171	0.481	0.001	***	apple 2019	Bacteria	Actinobacteriota	Actinomycetia	Streptomycetales	Streptomycetaceae	Streptomyces	NA
ASV5400	1	0.13415	0.366	0.001	***	apple 2019	Bacteria	Bacteroidota	Bacteroidia	Flavobacteriales	Flavobacteriaceae	Flavobacterium	NA
ASV5404	1	0.08537	0.292	0.003	**	apple 2019	Bacteria	Bacteroidota	Bacteroidia	Cytophagales	Spirosomaceae	Dyadobacter	NA
ASV5431	0.89003	0.14634	0.361	0.002	**	apple 2019	Bacteria	Bacteroidota	Bacteroidia	Flavobacteriales	Flavobacteriaceae	Flavobacterium	NA
ASV5432	0.95953	0.09756	0.306	0.002	**	apple 2019	Bacteria	Proteobacteria	Gammaproteobacteria	Burkholderiales	Methylophilaceae	JABFRO01	NA
ASV5433	0.89796	0.09756	0.296	0.003	**	apple 2019	Bacteria	Proteobacteria	Alphaproteobacteria	Rhizobiales	Rhizobiaceae	NA	NA
ASV5434	1	0.07317	0.271	0.002	**	apple 2019	Bacteria	Bacteroidota	Bacteroidia	Flavobacteriales	Flavobacteriaceae	Flavobacterium	NA
ASV5437	1	0.03659	0.191	0.033	*	apple 2019	Bacteria	Actinobacteriota	Actinomycetia	Mycobacteriales	Mycobacteriaceae	Dietzia	NA
ASV5454	0.84253	0.09756	0.287	0.004	**	apple 2019	Bacteria	Proteobacteria	Alphaproteobacteria	Caulobacterales	Caulobacteraceae	Phenylobacterium	NA
ASV5482	0.89053	0.10976	0.313	0.001	***	apple 2019	Bacteria	Proteobacteria	Gammaproteobacteria	Xanthomonadales	Xanthomonadaceae	Pseudoxanthomonas	NA
ASV550	0.63461	0.08537	0.233	0.037	*	apple 2019	Bacteria	Actinobacteriota	Actinomycetia	Actinomycetales	Microbacteriaceae	Homoserinimonas	NA
ASV551	0.46734	0.23171	0.329	0.044	*	apple 2019	Bacteria	Bacteroidota	Bacteroidia	Flavobacteriales	Flavobacteriaceae	Flavobacterium	NA
ASV5511	1	0.03659	0.191	0.034	*	apple 2019	Bacteria	Actinobacteriota	Acidimicrobiia	Acidimicrobiales	JACDCH01	JACDCH01	NA
ASV5529	0.91955	0.07317	0.259	0.004	**	apple 2019	Bacteria	Bacteroidota	Bacteroidia	Flavobacteriales	Flavobacteriaceae	Flavobacterium	NA
ASV5533	1	0.06098	0.247	0.008	**	apple 2019	Bacteria	Proteobacteria	Alphaproteobacteria	Sphingomonadales	Sphingomonadaceae	Sphingobium	NA
ASV5582	1	0.10976	0.331	0.001	***	apple 2019	Bacteria	Proteobacteria	Gammaproteobacteria	Burkholderiales	Burkholderiaceae	Variovorax	NA
ASV5596	0.84335	0.07317	0.248	0.005	**	apple 2019	Bacteria	Proteobacteria	Alphaproteobacteria	Rhizobiales	Rhizobiaceae	Mycoplana	NA
ASV5617	1	0.07317	0.271	0.002	**	apple 2019	Bacteria	Proteobacteria	Gammaproteobacteria	Burkholderiales	Burkholderiaceae	NA	NA
ASV5631	1	0.06098	0.247	0.006	**	apple 2019	Bacteria	Proteobacteria	Gammaproteobacteria	Xanthomonadales	Xanthomonadaceae	Arenimonas	NA
ASV5634	1	0.07317	0.271	0.001	***	apple 2019	Bacteria	Bacteroidota	Bacteroidia	Sphingobacteriales	Sphingobacteriaceae	Pedobacter	NA
ASV564	0.99856	0.10976	0.331	0.002	**	apple 2019	Bacteria	Acidobacteriota	Acidobacteriae	Acidobacteriales	Acidobacteriaceae	Terriglobus	NA
ASV5644	0.71252	0.08537	0.247	0.045	*	apple 2019	Bacteria	Proteobacteria	Gammaproteobacteria	Pseudomonadales	Pseudomonadaceae	Pseudomonas	NA
ASV5661	0.91206	0.09756	0.298	0.004	**	apple 2019	Bacteria	Proteobacteria	Alphaproteobacteria	Rhizobiales	Rhizobiaceae	Rhizobium	NA
ASV5666	1	0.04878	0.221	0.019	*	apple 2019	Bacteria	Firmicutes	Negativicutes	Propionisporales	Propionisporaceae	Pelosinus	NA
ASV5702	1	0.04878	0.221	0.012	*	apple 2019	Bacteria	Actinobacteriota	Acidimicrobiia	UBA5794	ZC4RG35	SZUA-217	NA
ASV5705	1	0.03659	0.191	0.033	*	apple 2019	Bacteria	Proteobacteria	Gammaproteobacteria	Burkholderiales	Methylophilaceae	NA	NA
ASV572	0.82494	0.13415	0.333	0.013	*	apple 2019	Bacteria	Proteobacteria	Alphaproteobacteria	Acetobacterales	Acetobacteraceae	NA	NA
ASV573	1	0.06098	0.247	0.006	**	apple 2019	Bacteria	Actinobacteriota	Actinomycetia	Actinomycetales	Brevibacteriaceae	Brevibacterium	NA
ASV5734	1	0.10976	0.331	0.001	***	apple 2019	Bacteria	Proteobacteria	Alphaproteobacteria	Rhizobiales	Devosiaceae	Devosia	NA
ASV5736	1	0.09756	0.312	0.001	***	apple 2019	Bacteria	Proteobacteria	Gammaproteobacteria	Xanthomonadales	Xanthomonadaceae	Pseudoxanthomonas	NA
ASV5737	0.74769	0.07317	0.234	0.04	*	apple 2019	Bacteria	Bacteroidota	Bacteroidia	Chitinophagales	Chitinophagaceae	NA	NA
ASV5738	0.73958	0.04878	0.19	0.031	*	apple 2019	Bacteria	Proteobacteria	Gammaproteobacteria	Burkholderiales	Burkholderiaceae	Serpentinomonas	NA
ASV5739	1	0.07317	0.271	0.002	**	apple 2019	Bacteria	Actinobacteriota	Actinomycetia	Actinomycetales	Cellulomonadaceae	Luteimicrobium	NA
ASV5740	0.88767	0.08537	0.275	0.001	***	apple 2019	Bacteria	Proteobacteria	Alphaproteobacteria	UBA1280	UBA6156	UBA6156	NA
ASV5742	1	0.04878	0.221	0.01	**	apple 2019	Bacteria	Actinobacteriota	Thermoleophilia	Ga0077560	Ga0077560	Ga0077541	NA
ASV5763	0.8469	0.06098	0.227	0.019	*	apple 2019	Bacteria	Proteobacteria	Gammaproteobacteria	Xanthomonadales	Xanthomonadaceae	Stenotrophomonas	NA
ASV5786	1	0.04878	0.221	0.012	*	apple 2019	Bacteria	Proteobacteria	Alphaproteobacteria	Sphingomonadales	Sphingomonadaceae	Sphingobium	NA
ASV5788	0.83162	0.06098	0.225	0.028	*	apple 2019	Bacteria	Proteobacteria	Alphaproteobacteria	Rhizobiales	Rhizobiaceae	NA	NA
ASV581	0.57478	0.2439	0.374	0.014	*	apple 2019	Bacteria	Proteobacteria	Gammaproteobacteria	Burkholderiales	Burkholderiaceae	NA	NA
ASV582	0.95674	0.20732	0.445	0.001	***	apple 2019	Bacteria	Proteobacteria	Gammaproteobacteria	Pseudomonadales	Pseudomonadaceae	Pseudomonas	NA
ASV5820	0.88512	0.13415	0.345	0.001	***	apple 2019	Bacteria	Proteobacteria	Gammaproteobacteria	Burkholderiales	Burkholderiaceae	Pseudorhodoferax	NA
ASV5824	1	0.06098	0.247	0.005	**	apple 2019	Bacteria	Proteobacteria	Alphaproteobacteria	Rhodobacterales	Rhodobacteraceae	Paenirhodobacter	NA
ASV584	0.8939	0.19512	0.418	0.001	***	apple 2019	Bacteria	Proteobacteria	Gammaproteobacteria	Pseudomonadales	Cellvibrionaceae	Cellvibrio	NA
ASV5855	1	0.09756	0.312	0.001	***	apple 2019	Bacteria	Bacteroidota	Bacteroidia	Sphingobacteriales	Sphingobacteriaceae	Pedobacter	NA
ASV5858	1	0.07317	0.271	0.002	**	apple 2019	Bacteria	Bacteroidota	Bacteroidia	Cytophagales	Spirosomaceae	Dyadobacter	NA
ASV5871	1	0.07317	0.271	0.003	**	apple 2019	Bacteria	Bacteroidota	Bacteroidia	Sphingobacteriales	Sphingobacteriaceae	Mucilaginibacter	NA
ASV5872	1	0.07317	0.271	0.002	**	apple 2019	Bacteria	Bacteroidota	Bacteroidia	Chitinophagales	Chitinophagaceae	QFOI01	NA
ASV5888	1	0.08537	0.292	0.001	***	apple 2019	Bacteria	Bacteroidota	Bacteroidia	AKYH767	B-17BO	UBA2475	NA
ASV5908	0.93411	0.07317	0.261	0.009	**	apple 2019	Bacteria	Bacteroidota	Bacteroidia	Flavobacteriales	Flavobacteriaceae	Flavobacterium	NA
ASV5930	1	0.07317	0.271	0.001	***	apple 2019	Bacteria	Bacteroidota	Bacteroidia	Flavobacteriales	Flavobacteriaceae	Flavobacterium	NA
ASV5931	0.89731	0.04878	0.209	0.05	*	apple 2019	Bacteria	Bacteroidota	Bacteroidia	Sphingobacteriales	Sphingobacteriaceae	Mucilaginibacter	NA
ASV5946	1	0.10976	0.331	0.001	***	apple 2019	Bacteria	Bacteroidota	Bacteroidia	Flavobacteriales	Weeksellaceae	NA	NA
ASV595	0.59239	0.21951	0.361	0.021	*	apple 2019	Bacteria	Proteobacteria	Gammaproteobacteria	Burkholderiales	Burkholderiaceae	Variovorax	NA
ASV5950	1	0.04878	0.221	0.012	*	apple 2019	Bacteria	Bdellovibrionota	Bdellovibrionia	Bdellovibrionales	Bdellovibrionaceae	Bdellovibrio	NA
ASV5952	1	0.06098	0.247	0.005	**	apple 2019	Bacteria	Proteobacteria	Gammaproteobacteria	Xanthomonadales	Rhodanobacteraceae	Tahibacter	NA
ASV5955	1	0.03659	0.191	0.038	*	apple 2019	Bacteria	Bacteroidota	Bacteroidia	Cytophagales	Cyclobacteriaceae	UBA2336	NA
ASV596	0.79967	0.34146	0.523	0.001	***	apple 2019	Bacteria	Proteobacteria	Gammaproteobacteria	Pseudomonadales	Pseudomonadaceae	NA	NA
ASV5988	0.95601	0.07317	0.264	0.002	**	apple 2019	Bacteria	Bacteroidota	Bacteroidia	Sphingobacteriales	Sphingobacteriaceae	Mucilaginibacter	NA
ASV5991	1	0.04878	0.221	0.017	*	apple 2019	Bacteria	Actinobacteriota	Actinomycetia	Actinomycetales	Microbacteriaceae	NA	NA
ASV6	0.96917	0.90244	0.935	0.001	***	apple 2019	Bacteria	Proteobacteria	Alphaproteobacteria	Acetobacterales	Acetobacteraceae	Tanticharoenia	NA
ASV601	0.78242	0.23171	0.426	0.001	***	apple 2019	Bacteria	Bacteroidota	Bacteroidia	Cytophagales	Spirosomaceae	Dyadobacter	NA
ASV6023	1	0.03659	0.191	0.04	*	apple 2019	Bacteria	Acidobacteriota	Vicinamibacteria	Vicinamibacterales	Vicinamibacteraceae	Luteitalea	NA
ASV6025	1	0.07317	0.271	0.004	**	apple 2019	Bacteria	Proteobacteria	Alphaproteobacteria	Sphingomonadales	Sphingomonadaceae	NA	NA
ASV6056	1	0.07317	0.271	0.002	**	apple 2019	Bacteria	Proteobacteria	Alphaproteobacteria	Rhizobiales	Rhizobiaceae	NA	NA
ASV6058	0.67056	0.13415	0.3	0.01	**	apple 2019	Bacteria	Proteobacteria	Alphaproteobacteria	Rhizobiales	Rhizobiaceae	Agrobacterium	NA
ASV610	0.63955	0.42683	0.522	0.001	***	apple 2019	Bacteria	Proteobacteria	Alphaproteobacteria	Caulobacterales	Caulobacteraceae	Brevundimonas	NA
ASV6101	1	0.07317	0.271	0.003	**	apple 2019	Bacteria	Proteobacteria	Alphaproteobacteria	Rhizobiales	Rhizobiaceae	Mycoplana	NA
ASV6102	0.64286	0.07317	0.217	0.034	*	apple 2019	Bacteria	Bacteroidota	Bacteroidia	Cytophagales	Spirosomaceae	Dyadobacter	NA
ASV6103	0.87156	0.07317	0.253	0.01	**	apple 2019	Bacteria	Bdellovibrionota	Bacteriovoracia	Bacteriovoracales	Bacteriovoracaceae	Bacteriovorax	NA
ASV611	0.76705	0.17073	0.362	0.006	**	apple 2019	Bacteria	Bacteroidota	Bacteroidia	Sphingobacteriales	Sphingobacteriaceae	Pedobacter	NA
ASV619	0.64415	0.23171	0.386	0.005	**	apple 2019	Bacteria	Bacteroidota	Bacteroidia	Sphingobacteriales	Sphingobacteriaceae	Pedobacter	NA
ASV6206	0.89138	0.04878	0.209	0.049	*	apple 2019	Bacteria	Proteobacteria	Gammaproteobacteria	Burkholderiales	Burkholderiaceae	NA	NA
ASV6225	0.85833	0.09756	0.289	0.001	***	apple 2019	Bacteria	Proteobacteria	Alphaproteobacteria	Rhizobiales	Devosiaceae	Devosia	NA
ASV6227	1	0.07317	0.271	0.004	**	apple 2019	Bacteria	Gemmatimonadota	Gemmatimonadetes	Gemmatimonadales	GWC2-71-9	JABFSM01	NA
ASV6228	1	0.04878	0.221	0.011	*	apple 2019	Bacteria	Actinobacteriota	Thermoleophilia	Solirubrobacterales	70-9	SHVA01	NA
ASV6247	1	0.03659	0.191	0.035	*	apple 2019	Bacteria	Firmicutes	Bacilli	Paenibacillales	Paenibacillaceae	Paenibacillus	NA
ASV6248	0.81242	0.19512	0.398	0.002	**	apple 2019	Bacteria	Proteobacteria	Alphaproteobacteria	Caulobacterales	Caulobacteraceae	Brevundimonas	NA
ASV6249	1	0.03659	0.191	0.045	*	apple 2019	Bacteria	Bacteroidota	Bacteroidia	Flavobacteriales	Flavobacteriaceae	Myroides	NA
ASV627	1	0.10976	0.331	0.001	***	apple 2019	Bacteria	Actinobacteriota	Actinomycetia	Actinomycetales	Dermabacteraceae	Brachybacterium	NA
ASV628	0.78722	0.21951	0.416	0.001	***	apple 2019	Bacteria	Proteobacteria	Gammaproteobacteria	Xanthomonadales	Xanthomonadaceae	Stenotrophomonas	NA
ASV6286	1	0.07317	0.271	0.004	**	apple 2019	Bacteria	Actinobacteriota	Actinomycetia	Mycobacteriales	Mycobacteriaceae	Mycobacterium	NA
ASV629	0.72612	0.23171	0.41	0.001	***	apple 2019	Bacteria	Proteobacteria	Gammaproteobacteria	Pseudomonadales	Pseudomonadaceae	Pseudomonas	NA
ASV6319	1	0.09756	0.312	0.001	***	apple 2019	Bacteria	Verrucomicrobiota	Verrucomicrobiae	Verrucomicrobiales	Verrucomicrobiaceae	NA	NA
ASV6321	0.97337	0.04878	0.218	0.04	*	apple 2019	Bacteria	Bacteroidota	Bacteroidia	Flavobacteriales	Flavobacteriaceae	Flavobacterium	NA
ASV6322	1	0.06098	0.247	0.004	**	apple 2019	Bacteria	Proteobacteria	Gammaproteobacteria	Burkholderiales	SG8-39	SCGC-AG-212-J23	NA
ASV634	0.72854	0.10976	0.283	0.015	*	apple 2019	Bacteria	Proteobacteria	Gammaproteobacteria	Pseudomonadales	Pseudomonadaceae	Pseudomonas	NA
ASV635	0.87028	0.20732	0.425	0.001	***	apple 2019	Bacteria	Proteobacteria	Alphaproteobacteria	Rhizobiales	Devosiaceae	Arsenicitalea	NA
ASV6363	1	0.04878	0.221	0.011	*	apple 2019	Bacteria	Proteobacteria	Gammaproteobacteria	Burkholderiales	Burkholderiaceae	Alcaligenes	NA
ASV6398	1	0.03659	0.191	0.036	*	apple 2019	Bacteria	Proteobacteria	Gammaproteobacteria	Burkholderiales	Burkholderiaceae	NA	NA
ASV641	1	0.09756	0.312	0.001	***	apple 2019	Bacteria	Proteobacteria	Gammaproteobacteria	Burkholderiales	Burkholderiaceae	Azohydromonas	NA
ASV643	0.96795	0.06098	0.243	0.018	*	apple 2019	Bacteria	Actinobacteriota	Actinomycetia	Mycobacteriales	Mycobacteriaceae	Nocardia	NA
ASV646	0.72193	0.09756	0.265	0.038	*	apple 2019	Bacteria	Proteobacteria	Gammaproteobacteria	Enterobacterales	Enterobacteriaceae	Enterobacter	NA
ASV6471	0.81121	0.08537	0.263	0.014	*	apple 2019	Bacteria	Bacteroidota	Bacteroidia	Sphingobacteriales	Sphingobacteriaceae	Pedobacter	NA
ASV6473	0.93906	0.04878	0.214	0.024	*	apple 2019	Bacteria	Proteobacteria	Alphaproteobacteria	Rhizobiales	Rhizobiaceae	Pseudorhizobium	NA
ASV6475	1	0.04878	0.221	0.013	*	apple 2019	Bacteria	Proteobacteria	Gammaproteobacteria	Burkholderiales	UKL13-2	GR16-43	NA
ASV6497	0.8887	0.07317	0.255	0.002	**	apple 2019	Bacteria	Proteobacteria	Gammaproteobacteria	Burkholderiales	Burkholderiaceae	Diaphorobacter	NA
ASV6498	1	0.12195	0.349	0.001	***	apple 2019	Bacteria	Proteobacteria	Gammaproteobacteria	Burkholderiales	Burkholderiaceae	NA	NA
ASV6500	0.97189	0.08537	0.288	0.001	***	apple 2019	Bacteria	Patescibacteria	Saccharimonadia	Saccharimonadales	Saccharimonadaceae	UBA6175	NA
ASV6504	1	0.04878	0.221	0.012	*	apple 2019	Bacteria	Proteobacteria	Alphaproteobacteria	Sphingomonadales	Sphingomonadaceae	Novosphingopyxis	NA
ASV651	1	0.09756	0.312	0.001	***	apple 2019	Bacteria	Proteobacteria	Gammaproteobacteria	Burkholderiales	Burkholderiaceae	Acidovorax	NA
ASV6527	1	0.08537	0.292	0.001	***	apple 2019	Bacteria	Bacteroidota	Bacteroidia	Chitinophagales	Chitinophagaceae	NA	NA
ASV6546	0.9037	0.06098	0.235	0.008	**	apple 2019	Bacteria	Bacteroidota	Bacteroidia	Flavobacteriales	Weeksellaceae	Chryseobacterium	NA
ASV655	1	0.06098	0.247	0.007	**	apple 2019	Bacteria	Actinobacteriota	Actinomycetia	Actinomycetales	Dermabacteraceae	Brachybacterium	NA
ASV6584	0.81547	0.07317	0.244	0.026	*	apple 2019	Bacteria	Bacteroidota	Bacteroidia	Flavobacteriales	Flavobacteriaceae	Flavobacterium	NA
ASV6586	0.82362	0.08537	0.265	0.002	**	apple 2019	Bacteria	Bacteroidota	Bacteroidia	Flavobacteriales	Flavobacteriaceae	Flavobacterium	NA
ASV6589	1	0.03659	0.191	0.038	*	apple 2019	Bacteria	Actinobacteriota	Acidimicrobiia	UBA5794	ZC4RG35	SZUA-217	NA
ASV6634	1	0.03659	0.191	0.033	*	apple 2019	Bacteria	Firmicutes	UBA4882	UBA8346	UBA8346	Hydrogenispora	NA
ASV667	1	0.13415	0.366	0.001	***	apple 2019	Bacteria	Actinobacteriota	Actinomycetia	Actinomycetales	Brevibacteriaceae	Brevibacterium	NA
ASV6671	1	0.09756	0.312	0.001	***	apple 2019	Bacteria	Proteobacteria	Gammaproteobacteria	Burkholderiales	Burkholderiaceae	Herminiimonas	NA
ASV6676	1	0.06098	0.247	0.004	**	apple 2019	Bacteria	Acidobacteriota	Vicinamibacteria	Vicinamibacterales	2-12-FULL-66-21	JACDCA01	NA
ASV6677	1	0.03659	0.191	0.05	*	apple 2019	Bacteria	Proteobacteria	Alphaproteobacteria	Sphingomonadales	Sphingomonadaceae	Novosphingopyxis	NA
ASV6678	0.8787	0.04878	0.207	0.033	*	apple 2019	Bacteria	Chloroflexota	Dehalococcoidia	UBA2991	UBA2991	Tepidiforma	NA
ASV6688	1	0.07317	0.271	0.001	***	apple 2019	Bacteria	Proteobacteria	Alphaproteobacteria	Sphingomonadales	Sphingomonadaceae	Sphingobium	NA
ASV6716	0.86701	0.09756	0.291	0.002	**	apple 2019	Bacteria	Proteobacteria	Alphaproteobacteria	Rhizobiales	Kaistiaceae	Kaistia	NA
ASV6754	1	0.08537	0.292	0.003	**	apple 2019	Bacteria	Bacteroidota	Bacteroidia	Flavobacteriales	Flavobacteriaceae	Flavobacterium	NA
ASV6755	1	0.12195	0.349	0.001	***	apple 2019	Bacteria	Proteobacteria	Gammaproteobacteria	Xanthomonadales	Xanthomonadaceae	Stenotrophomonas	NA
ASV6758	1	0.09756	0.312	0.001	***	apple 2019	Bacteria	Bacteroidota	Bacteroidia	Chitinophagales	Chitinophagaceae	NA	NA
ASV676	0.61453	0.26829	0.406	0.002	**	apple 2019	Bacteria	Proteobacteria	Alphaproteobacteria	Rhizobiales	Rhizobiaceae	Neorhizobium	NA
ASV6795	1	0.06098	0.247	0.007	**	apple 2019	Bacteria	Proteobacteria	Alphaproteobacteria	Rhizobiales	Rhizobiaceae	Neorhizobium	NA
ASV681	1	0.09756	0.312	0.001	***	apple 2019	Bacteria	Proteobacteria	Gammaproteobacteria	Burkholderiales	Burkholderiaceae	NA	NA
ASV6838	1	0.08537	0.292	0.001	***	apple 2019	Bacteria	Proteobacteria	Alphaproteobacteria	Rhizobiales	Beijerinckiaceae	Bosea	NA
ASV684	1	0.06098	0.247	0.005	**	apple 2019	Bacteria	Firmicutes	Bacilli	Brevibacillales	Brevibacillaceae	Brevibacillus	NA
ASV685	0.6533	0.20732	0.368	0.02	*	apple 2019	Bacteria	Proteobacteria	Gammaproteobacteria	Enterobacterales	Enterobacteriaceae	Enterobacter	NA
ASV6915	0.74361	0.09756	0.269	0.008	**	apple 2019	Bacteria	Proteobacteria	Alphaproteobacteria	Sphingomonadales	Sphingomonadaceae	Sphingobium	NA
ASV6918	1	0.07317	0.271	0.003	**	apple 2019	Bacteria	Bacteroidota	Bacteroidia	Cytophagales	Cytophagaceae	Cytophaga	NA
ASV692	0.94219	0.04878	0.214	0.034	*	apple 2019	Bacteria	Proteobacteria	Gammaproteobacteria	Xanthomonadales	Xanthomonadaceae	Xanthomonas	NA
ASV6966	1	0.03659	0.191	0.047	*	apple 2019	Bacteria	Proteobacteria	Gammaproteobacteria	Enterobacterales	Enterobacteriaceae	NA	NA
ASV6967	1	0.08537	0.292	0.002	**	apple 2019	Bacteria	Bacteroidota	Bacteroidia	Flavobacteriales	Flavobacteriaceae	Flavobacterium	NA
ASV703	0.77729	0.09756	0.275	0.002	**	apple 2019	Bacteria	Actinobacteriota	Actinomycetia	Actinomycetales	Microbacteriaceae	Microbacterium	NA
ASV7056	1	0.03659	0.191	0.046	*	apple 2019	Bacteria	Proteobacteria	Gammaproteobacteria	Burkholderiales	Burkholderiaceae	NA	NA
ASV7057	1	0.08537	0.292	0.001	***	apple 2019	Bacteria	Proteobacteria	Gammaproteobacteria	Xanthomonadales	Xanthomonadaceae	NA	NA
ASV7059	1	0.06098	0.247	0.006	**	apple 2019	Bacteria	Proteobacteria	Gammaproteobacteria	Burkholderiales	Methylophilaceae	Methylotenera	NA
ASV7103	0.65394	0.06098	0.2	0.05	*	apple 2019	Bacteria	Bacteroidota	Bacteroidia	Sphingobacteriales	Sphingobacteriaceae	Pedobacter	NA
ASV7135	0.82432	0.08537	0.265	0.002	**	apple 2019	Bacteria	Proteobacteria	Gammaproteobacteria	Burkholderiales	Burkholderiaceae	Serpentinomonas	NA
ASV7136	0.97891	0.17073	0.409	0.001	***	apple 2019	Bacteria	Bacteroidota	Bacteroidia	Sphingobacteriales	Sphingobacteriaceae	Pedobacter	NA
ASV715	0.52248	0.23171	0.348	0.03	*	apple 2019	Bacteria	Proteobacteria	Alphaproteobacteria	Caulobacterales	Caulobacteraceae	Caulobacter	NA
ASV719	0.55417	0.26829	0.386	0.009	**	apple 2019	Bacteria	Proteobacteria	Gammaproteobacteria	Burkholderiales	Burkholderiaceae	NA	NA
ASV7191	0.83926	0.10976	0.304	0.002	**	apple 2019	Bacteria	Proteobacteria	Alphaproteobacteria	Rhizobiales	Devosiaceae	Devosia	NA
ASV723	0.61639	0.31707	0.442	0.001	***	apple 2019	Bacteria	Proteobacteria	Alphaproteobacteria	Rhizobiales	Xanthobacteraceae	Bradyrhizobium	NA
ASV7235	0.88184	0.06098	0.232	0.011	*	apple 2019	Bacteria	Proteobacteria	Alphaproteobacteria	Dongiales	Dongiaceae	Dongia	NA
ASV7237	1	0.03659	0.191	0.033	*	apple 2019	Bacteria	Verrucomicrobiota	Verrucomicrobiae	Opitutales	Opitutaceae	Lacunisphaera	NA
ASV7260	0.90178	0.06098	0.234	0.014	*	apple 2019	Bacteria	Bacteroidota	Bacteroidia	Flavobacteriales	Crocinitomicaceae	40-80	NA
ASV7284	0.98719	0.04878	0.219	0.007	**	apple 2019	Bacteria	Bacteroidota	Bacteroidia	Flavobacteriales	Flavobacteriaceae	Flavobacterium	NA
ASV7286	1	0.07317	0.271	0.001	***	apple 2019	Bacteria	Patescibacteria	Saccharimonadia	Saccharimonadales	Saccharimonadaceae	TM7x	NA
ASV7290	1	0.06098	0.247	0.006	**	apple 2019	Bacteria	Acidobacteriota	Blastocatellia	Pyrinomonadales	Pyrinomonadaceae	OLB17	NA
ASV7292	1	0.04878	0.221	0.016	*	apple 2019	Bacteria	Proteobacteria	Gammaproteobacteria	Enterobacterales	Enterobacteriaceae	Enterobacter	NA
ASV7294	1	0.04878	0.221	0.013	*	apple 2019	Bacteria	Proteobacteria	Alphaproteobacteria	Rhizobiales	Rhizobiaceae	NA	NA
ASV7346	0.9292	0.12195	0.337	0.001	***	apple 2019	Bacteria	Proteobacteria	Gammaproteobacteria	Xanthomonadales	Xanthomonadaceae	Pseudoxanthomonas	NA
ASV7352	1	0.09756	0.312	0.001	***	apple 2019	Bacteria	Proteobacteria	Gammaproteobacteria	Burkholderiales	Burkholderiaceae	NA	NA
ASV737	0.99371	0.10976	0.33	0.001	***	apple 2019	Bacteria	Acidobacteriota	Acidobacteriae	Bryobacterales	Bryobacteraceae	NA	NA
ASV739	1	0.06098	0.247	0.006	**	apple 2019	Bacteria	Chloroflexota	Ellin6529	CSP1-4	CSP1-4	GWC2-73-18	NA
ASV7397	1	0.10976	0.331	0.001	***	apple 2019	Bacteria	Proteobacteria	Alphaproteobacteria	Sphingomonadales	Sphingomonadaceae	Sphingobium	NA
ASV7402	1	0.03659	0.191	0.033	*	apple 2019	Bacteria	Proteobacteria	Alphaproteobacteria	Rhizobiales	Methylopilaceae	Methylopila	NA
ASV742	0.89023	0.13415	0.346	0.001	***	apple 2019	Bacteria	Bacteroidota	Bacteroidia	Sphingobacteriales	Sphingobacteriaceae	Mucilaginibacter	NA
ASV745	0.81611	0.26829	0.468	0.001	***	apple 2019	Bacteria	Proteobacteria	Gammaproteobacteria	Burkholderiales	Burkholderiaceae	KS-M25	NA
ASV7452	0.76114	0.09756	0.273	0.015	*	apple 2019	Bacteria	Proteobacteria	Gammaproteobacteria	Burkholderiales	Burkholderiaceae	NA	NA
ASV7460	1	0.04878	0.221	0.013	*	apple 2019	Bacteria	Proteobacteria	Alphaproteobacteria	Rhizobiales	Xanthobacteraceae	SCUB01	NA
ASV7462	1	0.07317	0.271	0.001	***	apple 2019	Bacteria	Proteobacteria	Alphaproteobacteria	Rhizobiales	Xanthobacteraceae	NA	NA
ASV75	0.88944	0.71951	0.8	0.001	***	apple 2019	Bacteria	Proteobacteria	Alphaproteobacteria	Acetobacterales	Acetobacteraceae	Neoasaia	NA
ASV750	0.9579	0.13415	0.358	0.001	***	apple 2019	Bacteria	Proteobacteria	Gammaproteobacteria	Enterobacterales	Enterobacteriaceae	Enterobacter	NA
ASV7511	1	0.10976	0.331	0.001	***	apple 2019	Bacteria	Proteobacteria	Alphaproteobacteria	Rhizobiales	Beijerinckiaceae	Bosea	NA
ASV7512	0.77204	0.08537	0.257	0.015	*	apple 2019	Bacteria	Bacteroidota	Bacteroidia	Flavobacteriales	Weeksellaceae	Epilithonimonas	NA
ASV7515	0.97847	0.03659	0.189	0.04	*	apple 2019	Bacteria	Acidobacteriota	Blastocatellia	Pyrinomonadales	Pyrinomonadaceae	OLB17	NA
ASV7559	0.82322	0.06098	0.224	0.024	*	apple 2019	Bacteria	Proteobacteria	Alphaproteobacteria	Sphingomonadales	Sphingomonadaceae	Sphingobium	NA
ASV7568	1	0.06098	0.247	0.008	**	apple 2019	Bacteria	Bacteroidota	Bacteroidia	Flavobacteriales	Flavobacteriaceae	Yeosuana	NA
ASV757	1	0.18293	0.428	0.001	***	apple 2019	Bacteria	Proteobacteria	Gammaproteobacteria	Pseudomonadales	Pseudomonadaceae	Pseudomonas	NA
ASV760	0.98963	0.10976	0.33	0.001	***	apple 2019	Bacteria	Bacteroidota	Bacteroidia	Flavobacteriales	Flavobacteriaceae	Flavobacterium	NA
ASV762	0.76602	0.15854	0.348	0.001	***	apple 2019	Bacteria	Proteobacteria	Alphaproteobacteria	Rhizobiales	Rhizobiaceae	Paramesorhizobium	MYb58
ASV7658	1	0.04878	0.221	0.016	*	apple 2019	Bacteria	Verrucomicrobiota	Verrucomicrobiae	Chthoniobacterales	Chthoniobacteraceae	UBA695	NA
ASV766	0.71581	0.17073	0.35	0.01	**	apple 2019	Bacteria	Proteobacteria	Gammaproteobacteria	Enterobacterales	Enterobacteriaceae	Enterobacter	NA
ASV767	0.76031	0.06098	0.215	0.035	*	apple 2019	Bacteria	Actinobacteriota	Actinomycetia	Streptosporangiales	Streptosporangiaceae	Nonomuraea	NA
ASV77	0.7602	0.34146	0.509	0.001	***	apple 2019	Bacteria	Proteobacteria	Alphaproteobacteria	Rhizobiales	Xanthobacteraceae	Bradyrhizobium	NA
ASV7712	0.99394	0.06098	0.246	0.011	*	apple 2019	Bacteria	Proteobacteria	Alphaproteobacteria	Sphingomonadales	Sphingomonadaceae	Novosphingopyxis	NA
ASV7716	1	0.03659	0.191	0.048	*	apple 2019	Bacteria	Bacteroidota	Bacteroidia	Flavobacteriales	Weeksellaceae	Elizabethkingia	NA
ASV7719	1	0.09756	0.312	0.001	***	apple 2019	Bacteria	Proteobacteria	Alphaproteobacteria	Rhizobiales	Devosiaceae	Devosia	NA
ASV777	0.98196	0.12195	0.346	0.001	***	apple 2019	Bacteria	Bacteroidota	Bacteroidia	Sphingobacteriales	Sphingobacteriaceae	Pedobacter	NA
ASV778	1	0.10976	0.331	0.001	***	apple 2019	Bacteria	Actinobacteriota	Actinomycetia	Actinomycetales	Microbacteriaceae	Microbacterium	NA
ASV7808	1	0.03659	0.191	0.032	*	apple 2019	Bacteria	Proteobacteria	Alphaproteobacteria	Rhizobiales	Devosiaceae	Devosia	NA
ASV782	0.91044	0.17073	0.394	0.001	***	apple 2019	Bacteria	Bacteroidota	Bacteroidia	Flavobacteriales	Flavobacteriaceae	Myroides	NA
ASV784	0.87939	0.28049	0.497	0.001	***	apple 2019	Bacteria	Proteobacteria	Alphaproteobacteria	Sphingomonadales	Sphingomonadaceae	Sphingobium	NA
ASV785	0.97642	0.18293	0.423	0.001	***	apple 2019	Bacteria	Proteobacteria	Gammaproteobacteria	Burkholderiales	Burkholderiaceae	NA	NA
ASV7850	1	0.06098	0.247	0.004	**	apple 2019	Bacteria	Proteobacteria	Gammaproteobacteria	Burkholderiales	SG8-39	SCGC-AG-212-J23	NA
ASV7851	1	0.03659	0.191	0.035	*	apple 2019	Bacteria	Proteobacteria	Gammaproteobacteria	Woeseiales	Woeseiaceae	UBA1844	NA
ASV787	0.57241	0.19512	0.334	0.018	*	apple 2019	Bacteria	Bacteroidota	Bacteroidia	Sphingobacteriales	Sphingobacteriaceae	Pedobacter	NA
ASV788	0.66778	0.12195	0.285	0.021	*	apple 2019	Bacteria	Bacteroidota	Bacteroidia	Sphingobacteriales	Sphingobacteriaceae	Pedobacter	NA
ASV7907	1	0.03659	0.191	0.049	*	apple 2019	Bacteria	Proteobacteria	Alphaproteobacteria	Sphingomonadales	Sphingomonadaceae	Novosphingopyxis	NA
ASV7908	0.70858	0.04878	0.186	0.041	*	apple 2019	Bacteria	Proteobacteria	Alphaproteobacteria	Sphingomonadales	Sphingomonadaceae	Blastomonas	NA
ASV7909	0.88107	0.12195	0.328	0.007	**	apple 2019	Bacteria	Proteobacteria	Gammaproteobacteria	Burkholderiales	Burkholderiaceae	NA	NA
ASV791	0.537	0.30488	0.405	0.007	**	apple 2019	Bacteria	Bacteroidota	Bacteroidia	Sphingobacteriales	Sphingobacteriaceae	Pedobacter	NA
ASV7911	1	0.03659	0.191	0.046	*	apple 2019	Bacteria	Proteobacteria	Alphaproteobacteria	Rhizobiales	Xanthobacteraceae	Z2-YC6860	NA
ASV793	0.94324	0.08537	0.284	0.003	**	apple 2019	Bacteria	Proteobacteria	Gammaproteobacteria	Enterobacterales	Enterobacteriaceae	NA	NA
ASV7967	1	0.06098	0.247	0.004	**	apple 2019	Bacteria	Bacteroidota	Bacteroidia	Flavobacteriales	Flavobacteriaceae	Flavobacterium	NA
ASV7969	1	0.04878	0.221	0.012	*	apple 2019	Bacteria	Bacteroidota	Bacteroidia	Sphingobacteriales	Sphingobacteriaceae	Sphingobacterium	NA
ASV8	0.91855	0.92683	0.923	0.001	***	apple 2019	Bacteria	Proteobacteria	Alphaproteobacteria	Rhizobiales	Rhizobiaceae	Aureimonas	NA
ASV8029	0.94201	0.07317	0.263	0.003	**	apple 2019	Bacteria	Proteobacteria	Alphaproteobacteria	Rhizobiales	Rhizobiaceae	NA	NA
ASV8033	1	0.07317	0.271	0.003	**	apple 2019	Bacteria	Bacteroidota	Bacteroidia	Flavobacteriales	Flavobacteriaceae	Flavobacterium	NA
ASV809	0.64173	0.23171	0.386	0.002	**	apple 2019	Bacteria	Proteobacteria	Gammaproteobacteria	Burkholderiales	Burkholderiaceae	ALPHA2B	NA
ASV8102	0.75863	0.04878	0.192	0.04	*	apple 2019	Bacteria	Actinobacteriota	Actinomycetia	Actinomycetales	Microbacteriaceae	Microbacterium	NA
ASV814	0.95678	0.08537	0.286	0.003	**	apple 2019	Bacteria	Proteobacteria	Gammaproteobacteria	Pseudomonadales	Pseudomonadaceae	Pseudomonas	NA
ASV815	0.9912	0.04878	0.22	0.025	*	apple 2019	Bacteria	Proteobacteria	Gammaproteobacteria	Pseudomonadales	Pseudomonadaceae	Pseudomonas	NA
ASV8153	1	0.03659	0.191	0.038	*	apple 2019	Bacteria	Proteobacteria	Gammaproteobacteria	Pseudomonadales	Oleiphilaceae	Mangrovitalea	NA
ASV8155	1	0.07317	0.271	0.002	**	apple 2019	Bacteria	Patescibacteria	Saccharimonadia	Saccharimonadales	Saccharimonadaceae	NA	NA
ASV8157	1	0.04878	0.221	0.012	*	apple 2019	Bacteria	Actinobacteriota	Actinomycetia	Mycobacteriales	Mycobacteriaceae	Mycobacterium	NA
ASV8182	0.93367	0.10976	0.32	0.001	***	apple 2019	Bacteria	Verrucomicrobiota	Verrucomicrobiae	Verrucomicrobiales	Akkermansiaceae	UBA1315	NA
ASV819	0.73066	0.20732	0.389	0.003	**	apple 2019	Bacteria	Bacteroidota	Bacteroidia	Sphingobacteriales	Sphingobacteriaceae	Pedobacter	NA
ASV822	0.61248	0.18293	0.335	0.008	**	apple 2019	Bacteria	Actinobacteriota	Actinomycetia	Actinomycetales	Cellulomonadaceae	Cellulosimicrobium	NA
ASV826	1	0.04878	0.221	0.012	*	apple 2019	Bacteria	Proteobacteria	Gammaproteobacteria	Burkholderiales	Burkholderiaceae	Serpentinomonas	NA
ASV827	0.96762	0.13415	0.36	0.002	**	apple 2019	Bacteria	Proteobacteria	Gammaproteobacteria	Enterobacterales	Enterobacteriaceae	Erwinia	NA
ASV8273	0.8963	0.06098	0.234	0.019	*	apple 2019	Bacteria	Bacteroidota	Bacteroidia	Cytophagales	Cyclobacteriaceae	Chryseolinea	NA
ASV834	0.97265	0.18293	0.422	0.001	***	apple 2019	Bacteria	Proteobacteria	Alphaproteobacteria	Rhizobiales	Rhizobiaceae	Shinella	NA
ASV8396	1	0.09756	0.312	0.001	***	apple 2019	Bacteria	Bacteroidota	Bacteroidia	Chitinophagales	Chitinophagaceae	NS-102	NA
ASV8399	0.81448	0.10976	0.299	0.003	**	apple 2019	Bacteria	Proteobacteria	Alphaproteobacteria	Caulobacterales	Caulobacteraceae	Brevundimonas	NA
ASV840	0.7431	0.12195	0.301	0.034	*	apple 2019	Bacteria	Bacteroidota	Bacteroidia	Sphingobacteriales	Sphingobacteriaceae	Pedobacter	NA
ASV843	0.98342	0.07317	0.268	0.008	**	apple 2019	Bacteria	Bacteroidota	Bacteroidia	Flavobacteriales	Weeksellaceae	Chryseobacterium	NA
ASV844	0.6536	0.08537	0.236	0.041	*	apple 2019	Bacteria	Actinobacteriota	Actinomycetia	Actinomycetales	Cellulomonadaceae	Cellulosimicrobium	NA
ASV8459	0.89168	0.08537	0.276	0.002	**	apple 2019	Bacteria	Proteobacteria	Alphaproteobacteria	Caulobacterales	Caulobacteraceae	Brevundimonas	NA
ASV846	0.69836	0.15854	0.333	0.006	**	apple 2019	Bacteria	Proteobacteria	Gammaproteobacteria	Burkholderiales	Burkholderiaceae	Variovorax	NA
ASV8460	1	0.07317	0.271	0.002	**	apple 2019	Bacteria	Proteobacteria	Gammaproteobacteria	Pseudomonadales	Cellvibrionaceae	Cellvibrio	NA
ASV8461	1	0.07317	0.271	0.002	**	apple 2019	Bacteria	Acidobacteriota	Blastocatellia	Pyrinomonadales	Pyrinomonadaceae	OLB17	NA
ASV8464	1	0.03659	0.191	0.041	*	apple 2019	Bacteria	Bacteroidota	Bacteroidia	Chitinophagales	Chitinophagaceae	VBAS01	NA
ASV848	0.52953	0.31707	0.41	0.012	*	apple 2019	Bacteria	Proteobacteria	Gammaproteobacteria	Burkholderiales	Burkholderiaceae	Achromobacter	NA
ASV8525	1	0.06098	0.247	0.003	**	apple 2019	Bacteria	Proteobacteria	Alphaproteobacteria	Rhizobiales	Rhizobiaceae	NA	NA
ASV8526	1	0.03659	0.191	0.037	*	apple 2019	Bacteria	Proteobacteria	Alphaproteobacteria	Rhizobiales	Rhizobiaceae	NA	NA
ASV854	1	0.06098	0.247	0.005	**	apple 2019	Bacteria	Firmicutes	Bacilli	Paenibacillales	Paenibacillaceae	NA	NA
ASV855	1	0.04878	0.221	0.012	*	apple 2019	Bacteria	Bacteroidota	Bacteroidia	Sphingobacteriales	Sphingobacteriaceae	Sphingobacterium	NA
ASV8589	1	0.03659	0.191	0.047	*	apple 2019	Bacteria	Verrucomicrobiota	Verrucomicrobiae	Verrucomicrobiales	Akkermansiaceae	UBA1315	NA
ASV861	0.71726	0.2439	0.418	0.001	***	apple 2019	Bacteria	Bacteroidota	Bacteroidia	Flavobacteriales	Flavobacteriaceae	Flavobacterium	NA
ASV864	0.98912	0.06098	0.246	0.012	*	apple 2019	Bacteria	Firmicutes	Bacilli	Paenibacillales	Paenibacillaceae	32O-W	NA
ASV865	0.82919	0.20732	0.415	0.001	***	apple 2019	Bacteria	Proteobacteria	Alphaproteobacteria	Rhizobiales	Rhizobiaceae	Neorhizobium	NA
ASV8660	1	0.04878	0.221	0.017	*	apple 2019	Bacteria	Proteobacteria	Gammaproteobacteria	Burkholderiales	Burkholderiaceae	Cupriavidus	NA
ASV8694	1	0.08537	0.292	0.001	***	apple 2019	Bacteria	Bacteroidota	Bacteroidia	Chitinophagales	Chitinophagaceae	Deminuibacter	NA
ASV8734	0.93257	0.06098	0.238	0.017	*	apple 2019	Bacteria	Proteobacteria	Gammaproteobacteria	Xanthomonadales	Xanthomonadaceae	Thermomonas	NA
ASV8798	1	0.04878	0.221	0.01	**	apple 2019	Bacteria	Proteobacteria	Alphaproteobacteria	Sphingomonadales	Sphingomonadaceae	Sphingomicrobium	NA
ASV880	0.99525	0.14634	0.382	0.001	***	apple 2019	Bacteria	Proteobacteria	Gammaproteobacteria	Enterobacterales	Enterobacteriaceae	Citrobacter	MYb176/MYb174
ASV8802	1	0.07317	0.271	0.002	**	apple 2019	Bacteria	Proteobacteria	Alphaproteobacteria	Caulobacterales	Caulobacteraceae	PMMR1	NA
ASV8805	0.76375	0.18293	0.374	0.003	**	apple 2019	Bacteria	Proteobacteria	Alphaproteobacteria	Acetobacterales	Acetobacteraceae	NA	NA
ASV882	0.6831	0.32927	0.474	0.001	***	apple 2019	Bacteria	Bacteroidota	Bacteroidia	Sphingobacteriales	Sphingobacteriaceae	Pedobacter	NA
ASV8868	0.77565	0.07317	0.238	0.017	*	apple 2019	Bacteria	Actinobacteriota	Acidimicrobiia	Acidimicrobiales	Ilumatobacteraceae	UBA3006	NA
ASV8870	1	0.08537	0.292	0.001	***	apple 2019	Bacteria	Proteobacteria	Alphaproteobacteria	Rhizobiales	Rhizobiaceae	Mesorhizobium	NA
ASV8874	1	0.03659	0.191	0.043	*	apple 2019	Bacteria	Firmicutes	Bacilli	Thermoactinomycetales	Thermoactinomycetaceae	NA	NA
ASV893	0.96945	0.08537	0.288	0.009	**	apple 2019	Bacteria	Proteobacteria	Alphaproteobacteria	Acetobacterales	Acetobacteraceae	Gluconobacter	NA
ASV8946	1	0.04878	0.221	0.017	*	apple 2019	Bacteria	Actinobacteriota	Actinomycetia	Propionibacteriales	Nocardioidaceae	Nocardioides	NA
ASV8951	1	0.04878	0.221	0.019	*	apple 2019	Bacteria	Proteobacteria	Gammaproteobacteria	Burkholderiales	Burkholderiaceae	Achromobacter	NA
ASV8984	0.9759	0.08537	0.289	0.001	***	apple 2019	Bacteria	Patescibacteria	Saccharimonadia	Saccharimonadales	Saccharimonadaceae	UBA6175	NA
ASV9	0.88377	0.95122	0.917	0.001	***	apple 2019	Bacteria	Proteobacteria	Alphaproteobacteria	Acetobacterales	Acetobacteraceae	NA	NA
ASV904	1	0.04878	0.221	0.016	*	apple 2019	Bacteria	Bacteroidota	Bacteroidia	Sphingobacteriales	Sphingobacteriaceae	Pseudosphingobacterium	NA
ASV905	0.83593	0.10976	0.303	0.001	***	apple 2019	Bacteria	Proteobacteria	Gammaproteobacteria	Pseudomonadales	Pseudomonadaceae	Pseudomonas	NA
ASV9080	1	0.09756	0.312	0.001	***	apple 2019	Bacteria	Proteobacteria	Alphaproteobacteria	Rhizobiales	Rhizobiaceae	NA	NA
ASV9085	1	0.06098	0.247	0.005	**	apple 2019	Bacteria	Bacteroidota	Bacteroidia	Cytophagales	Cyclobacteriaceae	Chryseolinea	NA
ASV909	0.64068	0.23171	0.385	0.003	**	apple 2019	Bacteria	Verrucomicrobiota	Verrucomicrobiae	Verrucomicrobiales	Akkermansiaceae	UBA1315	NA
ASV910	0.85274	0.10976	0.306	0.003	**	apple 2019	Bacteria	Bacteroidota	Bacteroidia	Flavobacteriales	Flavobacteriaceae	Flavobacterium	NA
ASV911	0.69224	0.15854	0.331	0.014	*	apple 2019	Bacteria	Proteobacteria	Gammaproteobacteria	Burkholderiales	Burkholderiaceae	NA	NA
ASV913	0.69269	0.17073	0.344	0.003	**	apple 2019	Bacteria	Bacteroidota	Bacteroidia	Sphingobacteriales	Sphingobacteriaceae	Pedobacter	NA
ASV9155	1	0.06098	0.247	0.001	***	apple 2019	Bacteria	Proteobacteria	Alphaproteobacteria	Sphingomonadales	Sphingomonadaceae	Sphingobium	NA
ASV9158	1	0.07317	0.271	0.005	**	apple 2019	Bacteria	Bacteroidota	Bacteroidia	Sphingobacteriales	Sphingobacteriaceae	Pedobacter	NA
ASV9163	1	0.07317	0.271	0.005	**	apple 2019	Bacteria	Proteobacteria	Alphaproteobacteria	Acetobacterales	Acetobacteraceae	NA	NA
ASV9164	0.87365	0.04878	0.206	0.033	*	apple 2019	Bacteria	Bdellovibrionota	Bacteriovoracia	Bacteriovoracales	Bacteriovoracaceae	Bacteriovorax	NA
ASV919	0.91849	0.12195	0.335	0.003	**	apple 2019	Bacteria	Proteobacteria	Gammaproteobacteria	Xanthomonadales	Xanthomonadaceae	Pseudoxanthomonas	NA
ASV9231	0.82063	0.04878	0.2	0.041	*	apple 2019	Bacteria	Proteobacteria	Alphaproteobacteria	Rhodobacterales	Rhodobacteraceae	Pseudogemmobacter	NA
ASV926	0.74958	0.13415	0.317	0.001	***	apple 2019	Bacteria	Actinobacteriota	Actinomycetia	Mycobacteriales	Mycobacteriaceae	Mycobacterium	NA
ASV927	0.97532	0.19512	0.436	0.001	***	apple 2019	Bacteria	Proteobacteria	Gammaproteobacteria	Burkholderiales	Methylophilaceae	JABFRO01	NA
ASV929	1	0.12195	0.349	0.001	***	apple 2019	Bacteria	Proteobacteria	Alphaproteobacteria	Rhodobacterales	Rhodobacteraceae	NA	NA
ASV930	1	0.09756	0.312	0.001	***	apple 2019	Bacteria	Bacteroidota	Bacteroidia	Chitinophagales	Chitinophagaceae	Edaphocola	NA
ASV933	0.98863	0.07317	0.269	0.005	**	apple 2019	Bacteria	Actinobacteriota	Actinomycetia	Mycobacteriales	Mycobacteriaceae	NA	NA
ASV935	0.85889	0.12195	0.324	0.006	**	apple 2019	Bacteria	Actinobacteriota	Actinomycetia	Actinomycetales	Microbacteriaceae	Homoserinimonas	NA
ASV9389	1	0.08537	0.292	0.001	***	apple 2019	Bacteria	Proteobacteria	Alphaproteobacteria	Rhodobacterales	Rhodobacteraceae	Paenirhodobacter	NA
ASV944	1	0.15854	0.398	0.001	***	apple 2019	Bacteria	Proteobacteria	Gammaproteobacteria	Burkholderiales	Burkholderiaceae	Aquabacterium	NA
ASV9459	0.88767	0.06098	0.233	0.014	*	apple 2019	Bacteria	Bacteroidota	Bacteroidia	Flavobacteriales	Weeksellaceae	Chryseobacterium	NA
ASV9460	0.97751	0.07317	0.267	0.006	**	apple 2019	Bacteria	Proteobacteria	Alphaproteobacteria	Rhizobiales	Rhizobiaceae	Neorhizobium	NA
ASV9470	1	0.03659	0.191	0.032	*	apple 2019	Bacteria	Bacteroidota	Bacteroidia	Flavobacteriales	Flavobacteriaceae	Flavobacterium	NA
ASV9513	0.97109	0.06098	0.243	0.011	*	apple 2019	Bacteria	Proteobacteria	Gammaproteobacteria	Pseudomonadales	Pseudomonadaceae	Pseudomonas	NA
ASV954	0.64508	0.20732	0.366	0.005	**	apple 2019	Bacteria	Bacteroidota	Bacteroidia	Sphingobacteriales	Sphingobacteriaceae	Pedobacter	NA
ASV959	0.83642	0.08537	0.267	0.005	**	apple 2019	Bacteria	Proteobacteria	Gammaproteobacteria	Burkholderiales	Burkholderiaceae	NA	NA
ASV9594	1	0.09756	0.312	0.001	***	apple 2019	Bacteria	Bacteroidota	Bacteroidia	Sphingobacteriales	Sphingobacteriaceae	Pedobacter	NA
ASV96	0.89518	0.23171	0.455	0.015	*	apple 2019	Bacteria	Proteobacteria	Gammaproteobacteria	Xanthomonadales	Rhodanobacteraceae	Dyella	NA
ASV9648	0.63177	0.09756	0.248	0.046	*	apple 2019	Bacteria	Proteobacteria	Alphaproteobacteria	UBA1280	UBA6156	UBA6156	NA
ASV9651	1	0.07317	0.271	0.003	**	apple 2019	Bacteria	Bacteroidota	Bacteroidia	Chitinophagales	Chitinophagaceae	NA	NA
ASV968	0.98594	0.07317	0.269	0.002	**	apple 2019	Bacteria	Actinobacteriota	Actinomycetia	Actinomycetales	Cellulomonadaceae	Promicromonospora	NA
ASV9739	1	0.04878	0.221	0.01	**	apple 2019	Bacteria	Proteobacteria	Gammaproteobacteria	Xanthomonadales	Xanthomonadaceae	SCMT01	NA
ASV974	0.99747	0.17073	0.413	0.001	***	apple 2019	Bacteria	Proteobacteria	Gammaproteobacteria	Burkholderiales	Burkholderiaceae	Rugamonas	NA
ASV9740	1	0.10976	0.331	0.001	***	apple 2019	Bacteria	Bacteroidota	Bacteroidia	Sphingobacteriales	Sphingobacteriaceae	Pedobacter	NA
ASV9745	1	0.04878	0.221	0.014	*	apple 2019	Bacteria	Proteobacteria	Gammaproteobacteria	Xanthomonadales	Xanthomonadaceae	CU05-9	NA
ASV976	0.85499	0.2439	0.457	0.001	***	apple 2019	Bacteria	Bacteroidota	Bacteroidia	Flavobacteriales	Flavobacteriaceae	Myroides	NA
ASV9827	1	0.10976	0.331	0.001	***	apple 2019	Bacteria	Proteobacteria	Gammaproteobacteria	Pseudomonadales	Cellvibrionaceae	NA	NA
ASV9828	1	0.08537	0.292	0.002	**	apple 2019	Bacteria	Bacteroidota	Bacteroidia	Flavobacteriales	Flavobacteriaceae	Flavobacterium	NA
ASV9836	1	0.06098	0.247	0.005	**	apple 2019	Bacteria	Proteobacteria	Gammaproteobacteria	Xanthomonadales	Xanthomonadaceae	Luteimonas	NA
ASV99	0.98385	0.12195	0.346	0.001	***	apple 2019	Bacteria	Bacteroidota	Bacteroidia	Flavobacteriales	Blattabacteriaceae	Sulcia	NA
ASV990	0.9371	0.14634	0.37	0.002	**	apple 2019	Bacteria	Proteobacteria	Gammaproteobacteria	Burkholderiales	Burkholderiaceae	NA	NA
ASV9930	1	0.04878	0.221	0.018	*	apple 2019	Bacteria	Bacteroidota	Bacteroidia	Chitinophagales	Chitinophagaceae	NA	NA
ASV9931	1	0.10976	0.331	0.001	***	apple 2019	Bacteria	Bacteroidota	Bacteroidia	Flavobacteriales	Weeksellaceae	Epilithonimonas	NA
ASV9938	1	0.03659	0.191	0.039	*	apple 2019	Bacteria	Bacteroidota	Bacteroidia	Sphingobacteriales	Sphingobacteriaceae	Sphingobacterium	NA
ASV9944	1	0.04878	0.221	0.014	*	apple 2019	Bacteria	Bacteroidota	Bacteroidia	NS11-12g	UKL13-3	UKL13-3	NA
ASV1	0.96848	0.9759	0.972	0.001	***	apple 2020	Bacteria	Proteobacteria	Alphaproteobacteria	Acetobacterales	Acetobacteraceae	Gluconobacter	MYb595
ASV10	0.79269	0.85542	0.823	0.002	**	apple 2020	Bacteria	Proteobacteria	Alphaproteobacteria	Acetobacterales	Acetobacteraceae	Kozakia	NA
ASV1003	1	0.09639	0.31	0.005	**	apple 2020	Bacteria	Proteobacteria	Alphaproteobacteria	Rhizobiales	Rhizobiaceae	Pararhizobium	NA
ASV10041	1	0.09639	0.31	0.005	**	apple 2020	Bacteria	Proteobacteria	Gammaproteobacteria	Xanthomonadales	Xanthomonadaceae	Pseudoxanthomonas	NA
ASV10063	1	0.07229	0.269	0.016	*	apple 2020	Bacteria	Myxococcota	Polyangia	Polyangiales	SG8-38	JAADHO01	NA
ASV1009	0.84926	0.24096	0.452	0.001	***	apple 2020	Bacteria	Proteobacteria	Alphaproteobacteria	Rhizobiales	Rhizobiaceae	Paramesorhizobium	MYb379
ASV10116	1	0.06024	0.245	0.03	*	apple 2020	Bacteria	Proteobacteria	Gammaproteobacteria	Enterobacterales	Enterobacteriaceae	NA	NA
ASV10118	1	0.06024	0.245	0.023	*	apple 2020	Bacteria	Bacteroidota	Bacteroidia	Cytophagales	Spirosomaceae	Emticicia	NA
ASV1013	0.92414	0.15663	0.38	0.002	**	apple 2020	Bacteria	Proteobacteria	Gammaproteobacteria	Pseudomonadales	Pseudomonadaceae	Azotobacter	NA
ASV10142	1	0.09639	0.31	0.004	**	apple 2020	Bacteria	Actinobacteriota	Thermoleophilia	Gaiellales	Gaiellaceae	Palsa-739	NA
ASV1018	0.98452	0.12048	0.344	0.002	**	apple 2020	Bacteria	Bacteroidota	Bacteroidia	Sphingobacteriales	Sphingobacteriaceae	Pedobacter	NA
ASV1019	1	0.15663	0.396	0.001	***	apple 2020	Bacteria	Myxococcota	Myxococcia	Myxococcales	Myxococcaceae	Vitiosangium	NA
ASV10202	1	0.08434	0.29	0.008	**	apple 2020	Bacteria	Myxococcota	Polyangia	Nannocystales	Nannocystaceae	Plesiocystis	NA
[truncated: 877 more rows]

[truncated: 34 more sheets: S10, S11, S12, S13, S14, S15, S16, S17, S18, S19, S20, S21, S22, S23, S24, S25, S26, S27, S28, S29 …]
